# Supplementary material for: COVID-19 patient transcriptomic and genomic profiling reveals comorbidity interactions with psychiatric disorders
Source: Transl Psychiatry. 2021 Mar 15;11:160. doi: 10.1038/s41398-020-01151-3 (PMC7957287; doi:10.1038/s41398-020-01151-3)
Supplement: Supplementary file 6 — Supplementary Table 1-6 [file 41398_2020_1151_MOESM6_ESM.xlsx]

## Sheet: Supplementary Table 1
Supplementary Table 1: Significant signaling pathways for the common significant genes of COVID-19 & bipolar disorder
Pathways	P.value	Log10pvalue	Genes
FCGR activation	0.000118694	3.93	YES1;IGKC;FCGR1A
Benzo(a)pyrene metabolism	0.000132235	3.88	AKR1C3;CYP1B1
Immunoregulatory in Lymphoid and non-Lymphoid cell	0.000242679	3.61	IGKC;SH2D1B;KLRF1;FCGR1A
Fcgamma receptor (FCGR) dependent phagocytosis	0.00164448	2.78	YES1;IGKC;FCGR1A
Prostaglandin Synthesis and Regulation	0.00347894	2.46	AKR1C3;PTGDR
Scavenging of heme from plasma	0.00363261	2.44	IGKC;HP
Ovarian steroidogenesis	0.00411231	2.39	AKR1C3;CYP1B1
Arachidonic acid metabolism	0.00479509	2.32	AKR1C3;CYP1B1
Binding of chemokines to chemokine receptors	0.00497341	2.3	CXCL5;CCR3
Chemokine receptors bind chemokines	0.00533913	2.27	CXCL5;CCR3
Steroid hormone biosynthesis	0.00533913	2.27	AKR1C3;CYP1B1
Thromboxane A2 receptor signaling	0.00533913	2.27	YES1;PTGDR
Interleukin-2 signaling pathway	0.00559584	2.25	CPA3;TPST1;ABCB1;YES1;KLRF1;YPEL1
Role of phospholipids in phagocytosis	0.00610651	2.21	IGKC;FCGR1A
Binding and Uptake of Ligands	0.00916007	2.04	IGKC;HP
Abacavir transmembrane transport	0.00971292	2.01	ABCB1
Sulindac Metabolic Pathway	0.00971292	2.01	CYP1B1
Drug metabolism: cytochrome	0.0114145	1.94	AKR1C3;CYP1B1
Fas signaling pathway in hepatocytes	0.0116444	1.93	YES1
LncRNA-mediated of therapeutic resistance	0.0116444	1.93	ABCB1
Multi-Drug Resistance Factors	0.0116444	1.93	ABCB1
Diseases of glycosylation	0.0127618	1.89	VCAN;ADAMTSL4
CHST14 causes EDS, musculocontractural type	0.0135723	1.87	VCAN
Defective CHST3 causes SEDCJD	0.0135723	1.87	VCAN
Defective CHSY1 causes TPBS	0.0135723	1.87	VCAN
BDNF signaling pathway	0.014205	1.85	VCAN;ABCB1;AKR1C3
Vesicle-mediated transport	0.0150752	1.82	IGKC;HP;RHOBTB3;F5
Regulation of actin dynamics for phagocytic cup formation	0.0153526	1.81	IGKC;FCGR1A
Eosinophils in the chemokine network of allergy	0.0154965	1.81	CCR3
Synthesis of epoxy (EET) and dihydroxyeicosatrienoic acids (DHET)	0.0154965	1.81	CYP1B1
Adaptive Immune System	0.0156168	1.81	YES1;IGKC;SH2D1B;KLRF1;FCGR1A
Prostanoid ligand receptors	0.017417	1.76	PTGDR
Synthesis of (16-20)-hydroxyeicosatetraenoic acids (HETE)	0.017417	1.76	CYP1B1
Abacavir transport and metabolism	0.0193339	1.71	ABCB1
Dermatan sulfate biosynthesis	0.0193339	1.71	VCAN
Oncostatin M	0.0225286	1.65	HP;AKR1C3;CXCL5
BMP signaling and regulation	0.0231568	1.64	NOG
Bone Morphogenic Protein (BMP) Signalling and Regulation	0.0231568	1.64	NOG
PECAM1 interactions	0.0231568	1.64	YES1
Physiological factors	0.0231568	1.64	HIPK1
Platelet endothelial cell adhesion molecule 1 (PECAM1) interactions	0.0231568	1.64	YES1
Class A/1 (Rhodopsin-like receptors)	0.0248486	1.6	CXCL5;CCR3;PTGDR
Chondroitin sulfate/dermatan sulfate degradation	0.0250628	1.6	VCAN
Estrogen Receptor Pathway	0.0250628	1.6	CYP1B1
Extrinsic Prothrombin Activation Pathway	0.0250628	1.6	F5
Coagulation common pathway	0.0269651	1.57	F5
CS/DS degradation	0.0269651	1.57	VCAN
Synthesis of bile acids and bile salts via 24-hydroxycholesterol	0.0269651	1.57	AKR1C3
Synthesis of Prostaglandins (PG) and Thromboxanes (TX)	0.0269651	1.57	AKR1C3
Codeine and Morphine Metabolism	0.0288639	1.54	ABCB1
Cytochrome	0.0288639	1.54	CYP1B1
Eicosanoid ligand-binding G-protein coupled receptors	0.0288639	1.54	PTGDR
Eicosanoid ligand-binding receptors	0.0288639	1.54	PTGDR
Deregulation of Rab and Rab Effector Genes in Bladder Cancer	0.030759	1.51	RPH3A
KIT signaling regulation	0.030759	1.51	YES1
Metabolism of Angiotensinogen to Angiotensins	0.030759	1.51	CPA3
Regulation of KIT signaling	0.030759	1.51	YES1
Drug Induction of Bile Acid Pathway	0.0326505	1.49	ABCB1
Estrogen metabolism	0.0326505	1.49	CYP1B1
Renin-angiotensin system	0.0326505	1.49	CPA3
CBL signaling regulation	0.0345385	1.46	YES1
CD22 mediated BCR regulation	0.0345385	1.46	IGKC
Regulation of signaling by CBL	0.0345385	1.46	YES1
Defective B3GALT6 causes EDSP2 and SEMDJL1	0.0364228	1.44	VCAN
Defective B3GAT3 causes JDSSDHD	0.0364228	1.44	VCAN
Defective B4GALT7 causes EDS, progeroid type	0.0364228	1.44	VCAN
Small ligand GPCRs	0.0364228	1.44	PTGDR
Tamoxifen metabolism	0.0364228	1.44	CYP1B1
Blood Clotting Cascade	0.0383036	1.42	F5
Chondroitin sulfate biosynthesis	0.0383036	1.42	VCAN
Imatinib and Chronic Myeloid Leukemia	0.0383036	1.42	ABCB1
Interleukin-3 regulation of hematopoietic cells	0.0383036	1.42	CCR3
Hypoxia and p53 in the Cardiovascular system	0.0401807	1.4	ABCB1
Chemokine signaling pathway	0.0406271	1.39	CXCL5;CCR3
CCKR signaling map ST	0.0410758	1.39	TPST1;YES1
Common Pathway of Fibrin Clot Formation	0.0420543	1.38	F5
CTLA4 inhibitory signaling	0.0420543	1.38	YES1
RA biosynthesis pathway	0.0420543	1.38	AKR1C3
Smooth muscle contraction	0.0420543	1.38	TPM2
CCR3 signaling in Eosinophils	0.0439244	1.36	CCR3
Hypoxia and p53 in the cardiovascular system	0.0439244	1.36	ABCB1
Intrinsic Prothrombin Activation Pathway	0.0439244	1.36	F5
NRF2-ARE regulation	0.0439244	1.36	YES1
Signaling by BMP	0.0439244	1.36	NOG
Signaling by bone morphogenetic protein (BMP)	0.0439244	1.36	NOG
Metapathway biotransformation	0.0451989	1.34	AKR1C3;CYP1B1
GPCR ligand binding	0.0453871	1.34	CXCL5;CCR3;PTGDR
Endogenous sterols	0.0457909	1.34	CYP1B1
Endogenous Toll-like receptor signaling	0.0457909	1.34	VCAN
IL1 and megakaryocytes in obesity	0.0457909	1.34	CCR3
Synthesis of bile acids and bile salts via 7alpha-hydroxycholesterol	0.0457909	1.34	AKR1C3
Metapathway biotransformation Phase I and II	0.0494692	1.31	AKR1C3;CYP1B1
A tetrasaccharide linker sequence is required for GAG synthesis	0.0495132	1.31	VCAN
Diseases associated with glycosaminoglycan metabolism	0.0495132	1.31	VCAN
Folate biosynthesis	0.0495132	1.31	AKR1C3
Selective expression of chemokine receptors during T-cell polarization	0.0495132	1.31	CCR3
Tetrasaccharide linker sequence formation in glycosaminoglycan biosynthesis	0.0495132	1.31	VCAN

## Sheet: Supplementary Table 2
Supplementary Table 2: Biological process gene ontology pathways analysis for the common significant genes of COVID-19 & bipolar disorder
Pathways	GO Term	P-value	Log10pvalue	Genes
negative regulation of glial cell differentiation	GO:0045686	0.000103	3.99	DAAM2;NOG
cellular response to prostaglandin stimulus	GO:0071379	0.000202	3.69	AKR1C3;PTGDR
retinal metabolic process	GO:0042574	0.000202	3.69	AKR1C3;CYP1B1
positive regulation of angiogenesis	GO:0045766	0.00105948	2.97	CYP1B1;HIPK1;CCR3
positive regulation of vasculature development	GO:1904018	0.00108949	2.96	CYP1B1;HIPK1;CCR3
regulation of immune response	GO:0050776	0.00141073	2.85	IGKC;SH2D1B;KLRF1;FCGR1A
actin filament organization	GO:0007015	0.00164448	2.78	TPM2;RHOBTB3;CASS4
Fc-gamma receptor signaling pathway	GO:0038096	0.00220565	2.66	YES1;IGKC;FCGR1A
Fc-gamma receptor signaling pathway	GO:0038094	0.00225313	2.65	YES1;IGKC;FCGR1A
G-protein coupled receptor signaling pathway	GO:0007188	0.00225313	2.65	AKAP12;CCR3;PTGDR
Fc receptor mediated stimulatory signaling pathway	GO:0002431	0.00230125	2.64	YES1;IGKC;FCGR1A
reactive oxygen species metabolic process	GO:2000377	0.00411231	2.39	AKR1C3;CYP1B1
arachidonic acid metabolic process	GO:0019369	0.00444757	2.35	AKR1C3;CYP1B1
regulation of angiogenesis	GO:0045765	0.00492897	2.31	CYP1B1;HIPK1;CCR3
cellular response to reactive oxygen species	GO:0034614	0.00713219	2.15	AKR1C3;CYP1B1
retinoid metabolic process	GO:0001523	0.00939952	2.03	AKR1C3;CYP1B1
definitive hemopoiesis	GO:0060216	0.0116444	1.93	HIPK1
protein sulfation	GO:0006477	0.0116444	1.93	TPST1
positive regulation of kidney development	GO:0090184	0.0116444	1.93	NOG
regulation of epithelial to mesenchymal transition	GO:1905005	0.0116444	1.93	NOG
embryonic skeletal joint development	GO:0072498	0.0116444	1.93	NOG
ventricular compact myocardium morphogenesis	GO:0003223	0.0116444	1.93	NOG
regulation of oligodendrocyte differentiation	GO:0048715	0.0116444	1.93	DAAM2
embryonic skeletal joint morphogenesis	GO:0060272	0.0116444	1.93	NOG
ceramide transport	GO:0035627	0.0116444	1.93	ABCB1
regulation of anion channel activity	GO:0010359	0.0116444	1.93	ABCB1
inflammatory response	GO:0006954	0.0129344	1.89	TPST1;CXCL5;PTGDR
regulation of transcription from RNA polymerase II promoter involved in heart development	GO:1901213	0.0135723	1.87	NOG
negative regulation of cell adhesion mediated by integrin	GO:0033629	0.0135723	1.87	CYP1B1
pharyngeal arch artery morphogenesis	GO:0061626	0.0135723	1.87	NOG
regulation of anion transport	GO:0044070	0.0135723	1.87	ABCB1
endocytosis	GO:0006897	0.0144966	1.84	IGKC;RHOBTB3;FCGR1A
negative regulation of cell motility	GO:2000146	0.0153526	1.81	NOG;CYP1B1
regulation of DNA methylation	GO:0044030	0.0154965	1.81	MPHOSPH8
aminoglycoside antibiotic metabolic process	GO:0030647	0.0154965	1.81	AKR1C3
cellular response to prostaglandin E stimulus	GO:0071380	0.0154965	1.81	PTGDR
negative regulation of retrograde protein transport, ER to cytosol	GO:1904153	0.0154965	1.81	SVIP
doxorubicin metabolic process	GO:0044598	0.0154965	1.81	AKR1C3
membrane lipid catabolic process	GO:0046466	0.0154965	1.81	CYP1B1
daunorubicin metabolic process	GO:0044597	0.0154965	1.81	AKR1C3
ketone biosynthetic process	GO:0042181	0.0154965	1.81	AKR1C3
steroid metabolic process	GO:0008202	0.0159566	1.8	AKR1C3;CYP1B1
plasma membrane invagination	GO:0099024	0.0171948	1.76	IGKC;FCGR1A
myeloid leukocyte mediated immunity	GO:0002444	0.017417	1.76	CXCL5
negative regulation of protein exit from endoplasmic reticulum	GO:0070862	0.017417	1.76	SVIP
omega-hydroxylase P450 pathway	GO:0097267	0.017417	1.76	CYP1B1
actin filament reorganization	GO:0090527	0.017417	1.76	CASS4
epithelial cell apoptotic process	GO:1904019	0.017417	1.76	HIPK1
regulation of ER-associated ubiquitin-dependent protein catabolic process	GO:1903069	0.017417	1.76	SVIP
Cdc42 protein signal transduction	GO:0032488	0.017417	1.76	RHOBTB3
phagocytosis, engulfment	GO:0006911	0.0175106	1.76	IGKC;FCGR1A
regulation of astrocyte differentiation	GO:0048710	0.0193339	1.71	NOG
regulation of response to stress	GO:0080134	0.0193339	1.71	ABCB1
negative regulation of pathway-restricted SMAD protein phosphorylation	GO:0060394	0.0193339	1.71	NOG
male meiosis I	GO:0007141	0.0193339	1.71	MYBL1
primary alcohol catabolic process	GO:0034310	0.0193339	1.71	AKR1C3
quinone metabolic process	GO:1901661	0.0193339	1.71	AKR1C3
positive regulation of endothelial cell apoptotic process	GO:2000353	0.0212472	1.67	AKR1C3
nitric oxide biosynthetic process	GO:0006809	0.0212472	1.67	CYP1B1
angiotensin maturation	GO:0002003	0.0212472	1.67	CPA3
response to corticosteroid	GO:0031960	0.0212472	1.67	AKR1C3
intrinsic apoptotic signaling pathway in response to oxidative stress	GO:0008631	0.0212472	1.67	CYP1B1
regulation of non-canonical Wnt signaling pathway	GO:2000050	0.0212472	1.67	DAAM2
cyclooxygenase pathway	GO:0019371	0.0212472	1.67	AKR1C3
negative regulation of receptor binding	GO:1900121	0.0212472	1.67	NOG
progesterone metabolic process	GO:0042448	0.0212472	1.67	AKR1C3
enzyme linked receptor protein signaling pathway	GO:0007167	0.0228927	1.64	YES1;CASS4
regulation of retrograde protein transport, ER to cytosol	GO:1904152	0.0231568	1.64	SVIP
cellular response to fatty acid	GO:0071398	0.0231568	1.64	AKR1C3
prostanoid metabolic process	GO:0006692	0.0231568	1.64	AKR1C3
regulation of oligodendrocyte differentiation	GO:0048713	0.0231568	1.64	DAAM2
retinol metabolic process	GO:0042572	0.0231568	1.64	CYP1B1
negative regulation of ERAD pathway	GO:1904293	0.0231568	1.64	SVIP
positive regulation of branching involved in ureteric bud morphogenesis	GO:0090190	0.0231568	1.64	NOG
dermatan sulfate biosynthetic process	GO:0030208	0.0231568	1.64	VCAN
cell differentiation in hindbrain	GO:0021533	0.0231568	1.64	NOG
response to prostaglandin E	GO:0034695	0.0231568	1.64	PTGDR
nitric oxide metabolic process	GO:0046209	0.0231568	1.64	CYP1B1
regulation of angiotensin levels in blood	GO:0002002	0.0231568	1.64	CPA3
negative regulation of cell migration	GO:0030336	0.0232491	1.63	NOG;CYP1B1
dermatan sulfate metabolic process	GO:0030205	0.0250628	1.6	VCAN
renal absorption	GO:0070293	0.0250628	1.6	AKR1C3
chondroitin sulfate catabolic process	GO:0030207	0.0250628	1.6	VCAN
regulation of retinoic acid receptor signaling pathway	GO:0048385	0.0250628	1.6	AKR1C3
cell surface receptor signaling pathway involved in heart development	GO:0061311	0.0269651	1.57	NOG
estrogen metabolic process	GO:0008210	0.0269651	1.57	CYP1B1
glycoside metabolic process	GO:0016137	0.0269651	1.57	AKR1C3
positive regulation of blood vessel diameter	GO:0097755	0.0269651	1.57	PTGDR
positive regulation of cytosolic calcium ion concentration	GO:0007204	0.0277032	1.56	CCR3;PTGDR
phagocytosis	GO:0006909	0.0284766	1.55	IGKC;FCGR1A
protein O-linked fucosylation	GO:0036066	0.0288639	1.54	ADAMTSL4
regulation of branching involved in ureteric bud morphogenesis	GO:0090189	0.0288639	1.54	NOG
dermatan sulfate proteoglycan biosynthetic process	GO:0050651	0.0288639	1.54	VCAN
mesenchyme morphogenesis	GO:0072132	0.0288639	1.54	NOG
endocardial cushion morphogenesis	GO:0003203	0.0288639	1.54	NOG
positive regulation of mesonephros development	GO:0061213	0.0288639	1.54	NOG
cellular response to corticosteroid stimulus	GO:0071384	0.0288639	1.54	AKR1C3
regulation of cytosolic calcium ion concentration	GO:0051480	0.0292587	1.53	CCR3;PTGDR
positive regulation of epithelial cell apoptotic process	GO:1904037	0.030759	1.51	AKR1C3
embryonic digit morphogenesis	GO:0042733	0.030759	1.51	NOG
negative regulation of lipid biosynthetic process	GO:0051055	0.0326505	1.49	AKR1C3
pharyngeal system development	GO:0060037	0.0326505	1.49	NOG
cardiac atrium morphogenesis	GO:0003209	0.0326505	1.49	NOG
regulation of transposition	GO:0010528	0.0326505	1.49	MYBL1
positive regulation of natural killer cell mediated immunity	GO:0002717	0.0326505	1.49	SH2D1B
skeletal system development	GO:0001501	0.0328832	1.48	VCAN;NOG
regulation of cardiac muscle cell proliferation	GO:0060043	0.0345385	1.46	NOG
membrane lipid metabolic process	GO:0006643	0.0345385	1.46	CYP1B1
heart trabecula morphogenesis	GO:0061384	0.0345385	1.46	NOG
piRNA metabolic process	GO:0034587	0.0345385	1.46	MYBL1
prostaglandin biosynthetic process	GO:0001516	0.0345385	1.46	AKR1C3
positive regulation of morphogenesis of an epithelium	GO:1905332	0.0345385	1.46	NOG
regulation of protein kinase A signaling	GO:0010738	0.0364228	1.44	AKAP12
primary alcohol metabolic process	GO:0034308	0.0364228	1.44	CYP1B1
purine ribonucleoside bisphosphate metabolic process	GO:0034035	0.0364228	1.44	TPST1
endocardial cushion development	GO:0003197	0.0364228	1.44	NOG
positive regulation of STAT cascade	GO:1904894	0.0364228	1.44	CYP1B1
negative regulation of transposition	GO:0010529	0.0364228	1.44	MYBL1
chondroitin sulfate biosynthetic process	GO:0030206	0.0383036	1.42	VCAN
cell projection assembly	GO:0030031	0.0383036	1.42	RHOBTB3
cellular response to steroid hormone stimulus	GO:0071383	0.0383036	1.42	AKR1C3
dorsal/ventral pattern formation	GO:0009953	0.0383036	1.42	NOG
regulation of fibroblast growth factor receptor signaling pathway	GO:0040036	0.0383036	1.42	NOG
phospholipid translocation	GO:0045332	0.0401807	1.4	ABCB1
epoxygenase P450 pathway	GO:0019373	0.0401807	1.4	CYP1B1
embryonic skeletal system development	GO:0048706	0.0401807	1.4	NOG
ventricular septum morphogenesis	GO:0060412	0.0401807	1.4	NOG
meiosis I	GO:0007127	0.0401807	1.4	MYBL1
embryonic skeletal system morphogenesis	GO:0048704	0.0401807	1.4	NOG
C21-steroid hormone metabolic process	GO:0008207	0.0420543	1.38	AKR1C3
lipid translocation	GO:0034204	0.0420543	1.38	ABCB1
cellular nitrogen compound biosynthetic process	GO:0044271	0.0439244	1.36	CYP1B1
positive regulation of ion transmembrane transporter activity	GO:0032414	0.0439244	1.36	ABCB1
positive regulation of neutrophil chemotaxis	GO:0090023	0.0457909	1.34	CXCL5
cellular lipid catabolic process	GO:0044242	0.0457909	1.34	CYP1B1
limb development	GO:0060173	0.0457909	1.34	NOG
positive regulation of vascular endothelial growth factor production	GO:0010575	0.0457909	1.34	CYP1B1
ear morphogenesis	GO:0042471	0.0457909	1.34	NOG
negative regulation of proteasomal ubiquitin-dependent protein catabolic process	GO:0032435	0.0457909	1.34	SVIP
camera-type eye development	GO:0043010	0.0457909	1.34	CYP1B1
3'-phosphoadenosine 5'-phosphosulfate metabolic process	GO:0050427	0.0476538	1.32	TPST1
chondroitin sulfate proteoglycan biosynthetic process	GO:0050650	0.0476538	1.32	VCAN
protein import into nucleus, translocation	GO:0000060	0.0476538	1.32	AKR1C3
positive regulation of neutrophil migration	GO:1902624	0.0476538	1.32	CXCL5
negative regulation of epithelial to mesenchymal transition	GO:0010719	0.0476538	1.32	NOG
prostaglandin metabolic process	GO:0006693	0.0476538	1.32	AKR1C3
positive regulation of granulocyte chemotaxis	GO:0071624	0.0495132	1.31	CXCL5

## Sheet: Supplementary Table 3
Supplementary Table 3 : Significant signaling pathways for the common significant genes of COVID-19 & PTSD
Pathways	P.value	Log10pvalue	Genes
Binding and Uptake of Ligands by Scavenger Receptors	4.51e-05	4.35	CD36;IGHA1;IGHA2
Vesicle-mediated transport	7.71e-05	4.11	YWHAE;RHOBTB3;CD36;IGHA1;IGHA2
TGF-beta regulation of extracellular matrix	0.000147952	3.83	RB1;VCAN;TNFSF10;CD36;ETS2
Novel Jun-Dmp1 Pathway	0.000274126	3.56	RB1;ETS2
Hepatitis C	0.000403837	3.39	RB1;YWHAE;MX1
Myometrial relaxation and contraction pathways	0.000403837	3.39	YWHAE;IGFBP2;ETS2
Aryl Hydrocarbon Receptor	0.000863163	3.06	RB1;CD36
Scavenging of heme from plasma	0.000863163	3.06	IGHA1;IGHA2
Malaria	0.00097909	3.01	KLRB1;CD36
Photodynamic therapy-induced AP-1 signaling	0.00101931	2.99	RB1;TNFSF10
Interleukin-4 regulation of apoptosis	0.00194587	2.71	VCAN;MX1;TNFSF10
G2/M DNA damage checkpoint	0.00245951	2.61	YWHAE;EXO1
Nuclear beta-catenin signaling transcription	0.00258517	2.59	YWHAE;VCAN
Spinal Cord Injury	0.00392618	2.41	RB1;VCAN
Platelet degranulation	0.00440413	2.36	SERPING1;CD36
Scavenging by Class B Receptors	0.00474139	2.32	CD36
Cellular responses to stress	0.00477377	2.32	RB1;YWHAE;ETS2
Leptin influence on immune response	0.00482203	2.32	TNFSF10;CD36
Response to elevated platelet cytosolic Ca2+	0.00482203	2.32	SERPING1;CD36
NADE modulates death signalling	0.00568712	2.25	YWHAE
Cell Cycle	0.00571067	2.24	RB1;YWHAE
Defective CHST14 causes EDS, musculocontractural type	0.00663199	2.18	VCAN
Defective CHST3 causes SEDCJD	0.00663199	2.18	VCAN
Defective CHSY1 causes TPBS	0.00663199	2.18	VCAN
Telomerase RNA component gene hTERC transcriptional	0.00663199	2.18	RB1
TRAIL signaling	0.00663199	2.18	TNFSF10
TSP-1 Induced Apoptosis in Microvascular Endothelial Cell	0.00663199	2.18	CD36
TNF-alpha effects on cytokine activity, cell motility, and apoptosis	0.00717333	2.14	IGFBP2;TNFSF10
Interleukin-2 signaling pathway	0.00744159	2.13	MX1;TNFSF10;IFI44;ETS2
Cross-presentation of particulate exogenous antigens (phagosomes)	0.00757601	2.12	CD36
Activation of pro-caspase 8	0.00851919	2.07	TNFSF10
Cyclin E Destruction Pathway	0.00851919	2.07	RB1
DNA Mismatch Repair	0.00851919	2.07	EXO1
G2/M Checkpoints	0.0087879	2.06	YWHAE;EXO1
Dermatan sulfate biosynthesis	0.00946151	2.02	VCAN
E2F1 Destruction Pathway	0.00946151	2.02	RB1
Cellular Senescence	0.0100661	2	RB1;ETS2
Apoptosis	0.0103069	1.99	YWHAE;TNFSF10
BTG family proteins and cell cycle regulation	0.010403	1.98	RB1
CASP8 activity is inhibited	0.010403	1.98	TNFSF10
Dimerization of procaspase-8	0.010403	1.98	TNFSF10
IRAK4 deficiency (TLR2/4)	0.010403	1.98	CD36
MyD88 deficiency (TLR2/4)	0.010403	1.98	CD36
Regulation by c-FLIP	0.010403	1.98	TNFSF10
Regulation of transcriptional activity by PML	0.010403	1.98	RB1
Programmed Cell Death	0.0106729	1.97	YWHAE;TNFSF10
Influenza A	0.0112957	1.95	MX1;TNFSF10
Chk1/Chk2(Cds1) mediated inactivation of Cyclin B:Cdk1 complex	0.0113436	1.95	YWHAE
Inhibition of replication initiation of damaged DNA by RB1/E2F1	0.0113436	1.95	RB1
Chondroitin sulfate/dermatan sulfate degradation	0.0122834	1.91	VCAN
Death receptor signaling	0.0122834	1.91	TNFSF10
Ghrelin-mediated regulation of food intake and energy homeostasis	0.0122834	1.91	IGFBP2
p27 phosphorylation regulation during cell cycle progression	0.0122834	1.91	RB1
p53 Signaling Pathway	0.0122834	1.91	RB1
RB Tumor Suppressor/Checkpoint Signaling in response to DNA damage	0.0122834	1.91	RB1
Regulation of p27 Phosphorylation during Cell Cycle Progression	0.0122834	1.91	RB1
Cell Cycle Checkpoints	0.0127211	1.9	YWHAE;EXO1
CS/DS degradation	0.0132223	1.88	VCAN
H19 action Rb-E2F1 signaling and CDK-Beta-catenin activity	0.0132223	1.88	RB1
Mismatch repair (MMR) directed by MSH2:MSH3 (MutSbeta)	0.0132223	1.88	EXO1
Mismatch repair (MMR) directed by MSH2:MSH6 (MutSalpha)	0.0132223	1.88	EXO1
Regulation of necroptotic cell death	0.0132223	1.88	TNFSF10
Activation of BAD and translocation to mitochondria	0.0141604	1.85	YWHAE
Coagulation intrinsic pathway	0.0141604	1.85	SERPING1
Telomeres, Telomerase, Cellular Aging, and Immortality	0.0141604	1.85	RB1
ID signaling pathway	0.0150977	1.82	RB1
Inhibitor of DNA binding (ID) signaling pathway	0.0150977	1.82	RB1
Regulated Necrosis	0.0150977	1.82	TNFSF10
RIPK1-mediated regulated necrosis	0.0150977	1.82	TNFSF10
Viral carcinogenesis	0.0153587	1.81	RB1;YWHAE
Platelet activation, signaling and aggregation	0.0159417	1.8	SERPING1;CD36
Formation of Senescence-Associated Heterochromatin Foci (SAHF)	0.0160341	1.79	RB1
Insulin-like growth factor (IGF) activity regulation by insulin-like growth factor binding proteins (IGFBPs)	0.0160341	1.79	IGFBP2
Ligand-dependent caspase activation	0.0160341	1.79	TNFSF10
Chaperones modulate interferon Signaling Pathway	0.0169696	1.77	RB1
Effect of METS on macrophage differentiation	0.0169696	1.77	ETS2
Human cytomegalovirus and MAP kinase pathways	0.0169696	1.77	RB1
METS affect on Macrophage Differentiation	0.0169696	1.77	ETS2
Transcriptional activity regulation by PML	0.0169696	1.77	RB1
Defective B3GALT6 causes EDSP2 and SEMDJL1	0.0179043	1.75	VCAN
Defective B3GAT3 causes JDSSDHD	0.0179043	1.75	VCAN
Defective B4GALT7 causes EDS, progeroid type	0.0179043	1.75	VCAN
Extracellular vesicles in the crosstalk of cardiac cells W	0.0179043	1.75	ETS2
TP53 network	0.0179043	1.75	TNFSF10
Human T-cell leukemia virus 1 infection	0.0180564	1.74	RB1;ETS2
T cell receptor regulation of apoptosis	0.0184402	1.73	RB1;MX1;ETS2
Chondroitin sulfate biosynthesis	0.0188382	1.72	VCAN
FAS signaling pathway ( CD95 )	0.0188382	1.72	RB1
Signaling by Hippo	0.0188382	1.72	YWHAE
p38 MK2 pathway	0.0197713	1.7	YWHAE
Regulation of Insulin-like Growth Factor (IGF) transport and uptake by Insulin-like Growth Factor Binding Proteins (IGFBPs)	0.0197713	1.7	IGFBP2
Intrinsic Pathway of Fibrin Clot Formation	0.0207034	1.68	SERPING1
Mismatch repair	0.0207034	1.68	EXO1
Cyclins and Cell Cycle Regulation	0.0216348	1.66	RB1
Intrinsic Prothrombin Activation Pathway	0.0216348	1.66	SERPING1
Modulation of interferon signaling by chaperones	0.0216348	1.66	RB1
The human immune response to tuberculosis W	0.0216348	1.66	MX1
Diseases associated with the TLR signaling cascade	0.0225653	1.65	CD36
Diseases of Immune System	0.0225653	1.65	CD36
Dorso-ventral axis formation	0.0225653	1.65	ETS2
Endogenous Toll-like receptor signaling	0.0225653	1.65	VCAN
Tumor suppressor Arf inhibits ribosomal biogenesis	0.0225653	1.65	RB1
Asthma	0.023495	1.63	MS4A2
A tetrasaccharide linker sequence is required for GAG synthesis	0.0244238	1.61	VCAN
Cell Cycle: G1/S Check Point	0.0244238	1.61	RB1
Diseases associated with glycosaminoglycan metabolism	0.0244238	1.61	VCAN
Resolution of D-loop Structures through Synthesis-Dependent Strand Annealing (SDSA)	0.0244238	1.61	EXO1
Tetrasaccharide linker sequence formation in glycosaminoglycan biosynthesis	0.0244238	1.61	VCAN
Caspase activation via extrinsic apoptotic signalig pathway	0.0253518	1.6	TNFSF10
Insulin regulation of blood glucose	0.0253518	1.6	YWHAE
Cell cycle: G1/S checkpoint	0.026279	1.6	RB1
Influence of Ras and Rho proteins on G1 to S Transition	0.026279	1.6	RB1
TRAIL signaling pathway	0.026279	1.6	TNFSF10
Activation of BH3-only proteins	0.0272053	1.585	YWHAE
Fc Epsilon Receptor I Signaling in Mast Cells	0.0272053	1.58081	MS4A2
HSF1 activation	0.0272053	1.57662	YWHAE
IGF1 pathway	0.0272053	1.57243	YWHAE
TNFR1 signaling pathway	0.0281308	1.56824	RB1
Factors and pathways affecting insulin-like growth factor (IGF1)-Akt signaling	0.0290555	1.56404	IGFBP2
Tumor suppressor activity of SMARCB1 W	0.0290555	1.55985	RB1
Extracellular matrix organization	0.0291172	1.55566	VCAN;ADAM9
Fibrin clot formation (clotting cascade)	0.0299793	1.55147	SERPING1
Oncogene Induced Senescence	0.0299793	1.54728	ETS2
Prothrombin activation intrinsic pathway	0.0299793	1.54309	SERPING1
Resolution of D-loop Structures through Holliday Junction Intermediates	0.0299793	1.5389	EXO1
E2F mediated regulation of DNA replication	0.0309023	1.53471	RB1
Resolution of D-Loop Structures	0.0309023	1.53051	EXO1
Induction of apoptosis through DR3 and DR4/5 death receptors	0.0318245	1.52632	TNFSF10
Integrated cancer pathway	0.0327458	1.52213	RB1
PIK3C1/AKT pathway	0.0327458	1.51794	YWHAE
PI3K/PLC/TRK pathway	0.0336663	1.51375	YWHAE
HDR through Single Strand Annealing (SSA)	0.0345859	1.50956	EXO1
Photodynamic therapy-induced HIF-1 survival signaling	0.0345859	1.50537	IGFBP2
The effect of progerin on the involved genes in Hutchinson-Gilford Progeria Syndrome W	0.0345859	1.50118	RB1
Oncostatin M	0.0346271	1.49699	IGFBP2;ETS2
Cyclin D associated events in G1	0.0355048	1.49279	RB1
G1 Phase	0.0355048	1.4886	RB1
Signaling events mediated by HDAC class II	0.0355048	1.48441	YWHAE
Collagen degradation	0.0364228	1.48022	ADAM9
FAS pathway and stress induction of heat shock protein regulation	0.0364228	1.47603	RB1
Formation of Fibrin Clot (Clotting Cascade)	0.0364228	1.47184	SERPING1
Presynaptic phase of	0.0364228	1.46765	EXO1
Retinol metabolism	0.0364228	1.46346	CD36
Vitamin A and carotenoid metabolism	0.0364228	1.45926	CD36
Bladder Cancer	0.03734	1.45507	RB1
Fat digestion and absorption	0.03734	1.45088	CD36
Condensation of Prophase Chromosomes	0.0382563	1.44669	RB1
Fc epsilon receptor I signaling in mast cells	0.0382563	1.4425	MS4A2
FOXM1 transcription factor network	0.0382563	1.43831	RB1
Human papillomavirus infection	0.0385816	1.43412	RB1;MX1
Fas Ligand (FasL) pathway and Stress induction of Heat Shock Proteins (HSP) regulation	0.0391719	1.42993	RB1
Homologous DNA Pairing and Strand Exchange	0.0391719	1.42574	EXO1
Intrinsic Pathway for Apoptosis	0.0391719	1.42154	YWHAE
IL-7 Signaling Pathway	0.0410005	1.41735	RB1
p53 pathway feedback loops 2	0.0419135	1.41316	RB1
Transcriptional Regulation by TP53	0.0424817	1.40897	YWHAE;EXO1
Alpha-6 beta-1 and alpha-6 beta-4 integrin signaling	0.0428257	1.40478	YWHAE
LKB1 signaling events	0.0437372	1.40059	YWHAE
Diurnally regulated genes with circadian orthologs	0.0446477	1.3964	PURA
Exercise-induced Circadian Regulation	0.0446477	1.39221	PURA
HES/HEY pathway	0.0446477	1.38801	RB1
Cholesterol metabolism	0.0455575	1.38382	CD36
FoxO family signaling	0.0455575	1.37963	YWHAE
IL-2 Receptor Beta Chain in T cell Activation	0.0455575	1.37544	RB1
Retrograde transport at the Trans-Golgi-Network	0.0455575	1.37125	RHOBTB3
Copper homeostasis	0.0482819	1.36706	ADAM9
Heparan sulfate/heparin glycosaminoglycan (HS-GAG) metabolism	0.0482819	1.36287	VCAN
Interleukin-2 receptor beta chain in T cell activation	0.0482819	1.35868	RB1
Mechanism of Gene Regulation by Peroxisome Proliferators via PPARa	0.0482819	1.35449	RB1
HIV-1 Nef: negative effector of Fas and TNF	0.0491884	1.35029	RB1
Keratinocyte Differentiation	0.0491884	1.3461	ETS2

## Sheet: Supplementary Table 4
Supplementary Table 4: Biological process gene ontology pathways analysis for the common significant genes of COVID-19 & PTSD
Pathways	GO Term	P-value	Log10pvalue	Genes
positive regulation of respiratory burst	GO:0060267	2.39e-05	4.62	IGHA1;IGHA2
glomerular filtration	GO:0003094	3.83e-05	4.42	IGHA1;IGHA2
regulation of respiratory burst	GO:0060263	3.83e-05	4.42	IGHA1;IGHA2
renal filtration	GO:0097205	4.68e-05	4.33	IGHA1;IGHA2
endocytosis	GO:0006897	9.7e-05	4.01	RHOBTB3;CD36;IGHA1;IGHA2
positive regulation of metabolic process	GO:0009893	0.00013	3.89	IGHA1;IGHA2
antibacterial humoral response	GO:0019731	0.000499	3.3	IGHA1;IGHA2
retina homeostasis	GO:0001895	0.000589	3.23	IGHA1;IGHA2
receptor-mediated endocytosis	GO:0006898	0.000709	3.15	CD36;IGHA1;IGHA2
cysteine-type endopeptidase in apoptotic process	GO:0043281	0.00347418	2.46	YWHAE;TNFSF10
regulation of B cell activation	GO:0050864	0.00362195	2.44	IGHA1;IGHA2
regulation of lipid metabolic process	GO:0019216	0.00400405	2.4	RB1;CD36
plasma membrane invagination	GO:0099024	0.00424195	2.37	IGHA1;IGHA2
B cell receptor signaling pathway	GO:0050853	0.00432268	2.36	IGHA1;IGHA2
positive regulation of lymphocyte activation	GO:0051251	0.00432268	2.36	IGHA1;IGHA2
phagocytosis, engulfment	GO:0006911	0.00432268	2.36	IGHA1;IGHA2
positive regulation of B cell activation	GO:0050871	0.00561866	2.25	IGHA1;IGHA2
cellular response to bacterial lipopeptide	GO:0071221	0.00568712	2.25	CD36
response to manganese ion	GO:0010042	0.00568712	2.25	ADAM9
cholesterol import	GO:0070508	0.00568712	2.25	CD36
positive regulation of keratinocyte migration	GO:0051549	0.00568712	2.25	ADAM9
sterol import	GO:0035376	0.00568712	2.25	CD36
negative regulation of complement activation	GO:0045916	0.00568712	2.25	SERPING1
complement activation, classical pathway	GO:0006958	0.00599085	2.22	IGHA1;IGHA2
platelet degranulation	GO:0002576	0.00608562	2.22	SERPING1;CD36
humoral immune response mediated by circulating immunoglobulin	GO:0002455	0.00618109	2.21	IGHA1;IGHA2
regulation of protein heterodimerization activity	GO:0043497	0.00663199	2.18	CD36
positive regulation of mitotic sister chromatid separation	GO:1901970	0.00663199	2.18	RB1
response to type I interferon	GO:0034340	0.00663199	2.18	MX1
negative regulation of glycoprotein biosynthetic process	GO:0010561	0.00663199	2.18	ITM2A
long-chain fatty acid import	GO:0044539	0.00663199	2.18	CD36
positive regulation of metaphase/anaphase transition of cell cycle	GO:1902101	0.00663199	2.18	RB1
phagocytosis	GO:0006909	0.00717333	2.14	IGHA1;IGHA2
regulation of cytosolic calcium ion concentration	GO:0051480	0.00737992	2.13	YWHAE;CD36
response to cytokine	GO:0034097	0.00748423	2.13	MX1;ADAM9
interleukin-1 beta secretion	GO:0050702	0.00757601	2.12	CD36
intestinal cholesterol absorption	GO:0030299	0.00757601	2.12	CD36
positive regulation of mitotic metaphase/anaphase transition	GO:0045842	0.00757601	2.12	RB1
lipoprotein transport	GO:0042953	0.00757601	2.12	CD36
monocyte activation	GO:0042117	0.00757601	2.12	ADAM9
cGMP-mediated signaling	GO:0019934	0.00757601	2.12	CD36
regulation of keratinocyte migration	GO:0051547	0.00757601	2.12	ADAM9
negative regulation of calcium ion transmembrane transport	GO:1903170	0.00757601	2.12	YWHAE
lipoprotein localization	GO:0044872	0.00757601	2.12	CD36
amyloid fibril formation	GO:1990000	0.00757601	2.12	CD36
skeletal system development	GO:0001501	0.00834273	2.08	VCAN;ETS2
dynamin family protein polymerization involved in membrane fission	GO:0003373	0.00851919	2.07	MX1
intestinal lipid absorption	GO:0098856	0.00851919	2.07	CD36
interleukin-1 secretion	GO:0050701	0.00851919	2.07	CD36
dynamin family protein polymerization involved in mitochondrial fission	GO:0003374	0.00851919	2.07	MX1
Cdc42 protein signal transduction	GO:0032488	0.00851919	2.07	RHOBTB3
regulation of amyloid precursor protein biosynthetic process	GO:0042984	0.00851919	2.07	ITM2A
interleukin-1 beta production	GO:0032611	0.00851919	2.07	CD36
regulated exocytosis	GO:0045055	0.008564	2.07	SERPING1;CD36
regulation of NLRP3 inflammasome complex assembly	GO:1900225	0.00946151	2.02	CD36
formation of extrachromosomal circular DNA	GO:0001325	0.010403	1.98	EXO1
response to corticosteroid	GO:0031960	0.010403	1.98	ADAM9
regulation of lipid kinase activity	GO:0043550	0.010403	1.98	RB1
cardiac muscle cell membrane repolarization	GO:0099622	0.010403	1.98	YWHAE
activation of cysteine-type endopeptidase activity involved in apoptotic signaling pathway	GO:0097296	0.010403	1.98	TNFSF10
membrane repolarization during action potential	GO:0086011	0.010403	1.98	YWHAE
telomere maintenance via telomere trimming	GO:0090737	0.010403	1.98	EXO1
t-circle formation	GO:0090656	0.010403	1.98	EXO1
dermatan sulfate biosynthetic process	GO:0030208	0.0113436	1.95	VCAN
regulation of sister chromatid cohesion	GO:0007063	0.0113436	1.95	RB1
response to fatty acid	GO:0070542	0.0122834	1.91	CD36
dermatan sulfate metabolic process	GO:0030205	0.0122834	1.91	VCAN
cellular response to low-density lipoprotein particle stimulus	GO:0071404	0.0122834	1.91	CD36
chondroitin sulfate catabolic process	GO:0030207	0.0122834	1.91	VCAN
intestinal absorption	GO:0050892	0.0122834	1.91	CD36
sensory perception of taste	GO:0050909	0.0122834	1.91	CD36
positive regulation of cell adhesion mediated by integrin	GO:0033630	0.0132223	1.88	ADAM9
positive regulation of syncytium formation by plasma membrane fusion	GO:0060143	0.0141604	1.85	ADAM9
positive regulation of cysteine-type endopeptidase activity involved in apoptotic signaling pathway	GO:2001269	0.0141604	1.85	TNFSF10
positive regulation of protein export from nucleus	GO:0046827	0.0141604	1.85	YWHAE
mitotic sister chromatid cohesion	GO:0007064	0.0141604	1.85	RB1
membrane repolarization during cardiac muscle cell action potential	GO:0086013	0.0141604	1.85	YWHAE
nitric oxide mediated signal transduction	GO:0007263	0.0141604	1.85	CD36
dermatan sulfate proteoglycan biosynthetic process	GO:0050651	0.0141604	1.85	VCAN
regulation of mitotic metaphase/anaphase transition	GO:0030071	0.0141604	1.85	RB1
protein localization to chromosome, centromeric region	GO:0071459	0.0141604	1.85	RB1
positive regulation of membrane protein ectodomain proteolysis	GO:0051044	0.0141604	1.85	ADAM9
positive regulation of macrophage derived foam cell differentiation	GO:0010744	0.0150977	1.82	CD36
regulation of energy homeostasis	GO:2000505	0.0150977	1.82	CD36
regulation of reactive oxygen species biosynthetic process	GO:1903426	0.0150977	1.82	CD36
regulation of membrane repolarization	GO:0060306	0.0150977	1.82	YWHAE
myoblast differentiation	GO:0045445	0.0150977	1.82	RB1
regulation of insulin-like growth factor receptor signaling pathway	GO:0043567	0.0160341	1.79	IGFBP2
membrane protein ectodomain proteolysis	GO:0006509	0.0169696	1.77	ADAM9
negative regulation of protein dephosphorylation	GO:0035308	0.0169696	1.77	YWHAE
positive regulation of activated T cell proliferation	GO:0042104	0.0179043	1.75	IGFBP2
positive regulation of transcription regulatory region DNA binding	GO:2000679	0.0179043	1.75	RB1
negative regulation of calcium ion transport	GO:0051926	0.0179043	1.75	YWHAE
mitotic cell cycle phase transition	GO:0044772	0.0183678	1.74	RB1;YWHAE
Ras protein signal transduction	GO:0007265	0.0186814	1.73	RB1;RHOBTB3
negative regulation of innate immune response	GO:0045824	0.0188382	1.72	SERPING1
chondroitin sulfate biosynthetic process	GO:0030206	0.0188382	1.72	VCAN
cell projection assembly	GO:0030031	0.0188382	1.72	RHOBTB3
regulation of toll-like receptor signaling pathway	GO:0034121	0.0188382	1.72	CD36
sterol transport	GO:0015918	0.0197713	1.7	CD36
negative regulation of ion transmembrane transporter activity	GO:0032413	0.0197713	1.7	YWHAE
mitochondrial fission	GO:0000266	0.0197713	1.7	MX1
regulation of signal transduction	GO:0009966	0.020284	1.69	IGFBP2;CD36
negative regulation of cell cycle G1/S phase transition	GO:1902807	0.0207034	1.68	RB1
regulation of membrane protein ectodomain proteolysis	GO:0051043	0.0207034	1.68	ADAM9
positive regulation of biosynthetic process	GO:0009891	0.0207034	1.68	CD36
defense response to bacterium	GO:0042742	0.0216066	1.67	IGHA1;IGHA2
cellular response to amyloid-beta	GO:1904646	0.0216348	1.66	CD36
negative regulation of G1/S transition of mitotic cell cycle	GO:2000134	0.0225653	1.65	RB1
regulation of chromosome organization	GO:0033044	0.0225653	1.65	RB1
response to glucocorticoid	GO:0051384	0.0225653	1.65	ADAM9
DNA replication initiation	GO:0006270	0.0225653	1.65	PURA
chondroitin sulfate proteoglycan biosynthetic process	GO:0050650	0.023495	1.65	VCAN
regulation of potassium ion transmembrane transporter activity	GO:1901016	0.023495	1.65	YWHAE
long-chain fatty acid transport	GO:0015909	0.023495	1.65	CD36
positive regulation of nitric oxide metabolic process	GO:1904407	0.023495	1.65	CD36
positive regulation of nitric oxide biosynthetic process	GO:0045429	0.023495	1.65	CD36
response to amyloid-beta	GO:1904645	0.023495	1.65	CD36
antigen receptor-mediated signaling pathway	GO:0050851	0.0243571	1.65	IGHA1;IGHA2
regulation of transcription involved in G1/S transition of mitotic cell cycle	GO:0000083	0.0244238	1.65	RB1
regulation of transcription regulatory region DNA binding	GO:2000677	0.0244238	1.65	RB1
positive regulation of release of cytochrome c from mitochondria	GO:0090200	0.0244238	1.65	TNFSF10
strand displacement	GO:0000732	0.0244238	1.65	EXO1
regulation of calcium ion transmembrane transporter activity	GO:1901019	0.0253518	1.65	YWHAE
protein localization to chromosome	GO:0034502	0.0253518	1.65	RB1
positive regulation of extrinsic apoptotic signaling pathway	GO:2001238	0.026279	1.65	TNFSF10
organelle fission	GO:0048285	0.026279	1.65	MX1
regulation of activated T cell proliferation	GO:0046006	0.0272053	1.65	IGFBP2
regulation of macrophage derived foam cell differentiation	GO:0010743	0.0272053	1.65	CD36
MyD88-dependent toll-like receptor signaling pathway	GO:0002755	0.0272053	1.65	CD36
cardiac muscle cell action potential	GO:0086001	0.0272053	1.65	YWHAE
cortical cytoskeleton organization	GO:0030865	0.0272053	1.65	RHOBTB3
hippo signaling	GO:0035329	0.0281308	1.65	YWHAE
positive regulation of protein insertion into mitochondrial membrane involved in apoptotic signaling pathway	GO:1900740	0.0281308	1.65	YWHAE
regulation of cell adhesion mediated by integrin	GO:0033628	0.0281308	1.65	ADAM9
regulation of protein insertion into mitochondrial membrane involved in apoptotic signaling pathway	GO:1900739	0.0281308	1.65	YWHAE
chondroitin sulfate metabolic process	GO:0030204	0.0281308	1.65	VCAN
aminoglycan metabolic process	GO:0006022	0.0281308	1.65	VCAN
positive regulation of reactive oxygen species biosynthetic process	GO:1903428	0.0281308	1.65	CD36
negative regulation of extrinsic apoptotic signaling pathway via death domain receptors	GO:1902042	0.0290555	1.65	TNFSF10
regulation of protein export from nucleus	GO:0046825	0.0290555	1.65	YWHAE
regulation of potassium ion transmembrane transport	GO:1901379	0.0299793	1.65	YWHAE
regulation of nitric oxide biosynthetic process	GO:0045428	0.0299793	1.65	CD36
negative regulation of calcium ion transmembrane transporter activity	GO:1901020	0.0299793	1.65	YWHAE
mismatch repair	GO:0006298	0.0299793	1.65	EXO1
sister chromatid segregation	GO:0000819	0.0299793	1.65	RB1
cyclic-nucleotide-mediated signaling	GO:0019935	0.0299793	1.65	CD36
positive regulation of cell-matrix adhesion	GO:0001954	0.0309023	1.65	CD36
positive regulation of nucleocytoplasmic transport	GO:0046824	0.0309023	1.65	YWHAE
activation of MAPKK activity	GO:0000186	0.0309023	1.65	ADAM9
positive regulation of DNA binding	GO:0043388	0.0318245	1.65	RB1
membrane protein proteolysis	GO:0033619	0.0327458	1.65	ADAM9
regulation of ion transmembrane transport	GO:0034765	0.0327458	1.65	YWHAE
regulation of heart rate by cardiac conduction	GO:0086091	0.0327458	1.65	YWHAE
positive regulation of peptide secretion	GO:0002793	0.0327458	1.65	ADAM9
sulfur compound catabolic process	GO:0044273	0.0327458	1.65	VCAN
muscle cell differentiation	GO:0042692	0.0336663	1.65	RB1
positive regulation of mitochondrial outer membrane permeabilization involved in apoptotic signaling pathway	GO:1901030	0.0345859	1.65	YWHAE
positive regulation of gene expression	GO:0010628	0.0348951	1.65	RB1;CD36;ETS2
DNA metabolic process	GO:0006259	0.0352401	1.65	PURA;EXO1
regulation of extrinsic apoptotic signaling pathway via death domain receptors	GO:1902041	0.0364228	1.65	TNFSF10
DNA biosynthetic process	GO:0071897	0.0364228	1.65	EXO1
positive regulation of reactive oxygen species metabolic process	GO:2000379	0.0364228	1.65	CD36
regulation of release of cytochrome c from mitochondria	GO:0090199	0.03734	1.65	TNFSF10
androgen receptor signaling pathway	GO:0030521	0.03734	1.65	RB1
positive regulation of mitotic cell cycle phase transition	GO:1901992	0.03734	1.65	RB1
cellular response to peptide	GO:1901653	0.0382563	1.65	CD36
DNA duplex unwinding	GO:0032508	0.0382563	1.65	PURA
regulation of ion transmembrane transporter activity	GO:0032412	0.0391719	1.65	YWHAE
substantia nigra development	GO:0021762	0.0400866	1.65	YWHAE
response to hydrogen peroxide	GO:0042542	0.0400866	1.65	ADAM9
cholesterol transport	GO:0030301	0.0410005	1.65	CD36
regulation of G1/S transition of mitotic cell cycle	GO:2000045	0.0428257	1.65	RB1
cellular response to heat	GO:0034605	0.0437372	1.65	YWHAE
pattern recognition receptor signaling pathway	GO:0002221	0.0446477	1.65	CD36
receptor internalization	GO:0031623	0.0464665	1.65	CD36
blood circulation	GO:0008015	0.0464665	1.65	SERPING1
negative regulation of viral genome replication	GO:0045071	0.0464665	1.65	MX1
regulation of DNA binding	GO:0051101	0.0482819	1.65	RB1
positive regulation of cell-substrate adhesion	GO:0010811	0.0482819	1.65	CD36
positive regulation of proteolysis	GO:0045862	0.0482819	1.65	ADAM9
positive regulation of secretion by cell	GO:1903532	0.0482819	1.65	ADAM9
regulation of cell-matrix adhesion	GO:0001952	0.0482819	1.65	CD36

## Sheet: Supplementary Table 5
Supplementary Table 5: Significant signaling pathways for the common significant genes of COVID-19 & schizophrenia
Pathways	P.value	Log10pvalue	Genes
Defective B3GALTL causes Peters-plus syndrome (PpS)	0.000751514	3.12406	SPON2;ADAMTS1
O-glycosylation of TSR domain-containing proteins	0.000792737	3.10087	SPON2;ADAMTS1
Prostaglandin Synthesis and Regulation	0.00111118	2.95421	AKR1C3;PTGDR
Signaling by ERBB2	0.00111118	2.95421	YES1;NRG1
Thromboxane A2 receptor signaling	0.00171591	2.76551	YES1;PTGDR
Interleukin-2 signaling pathway	0.0019424	2.71166	TKTL1;YES1;PPP2R2B;PRF1;PHLDB2
Diseases associated with O-glycosylation of proteins	0.00209861	2.67807	SPON2;ADAMTS1
Diseases of glycosylation	0.0041755	2.37929	SPON2;ADAMTS1
TSH regulation of gene expression	0.0050484	2.29685	ADAMTS1;PHLDB2
Class A/1 (Rhodopsin-like receptors)	0.00511831	2.29087	XCL2;S1PR5;PTGDR
O-linked glycosylation	0.0064444	2.19082	SPON2;ADAMTS1
Fas signaling pathway in hepatocytes	0.00658262	2.1816	YES1
Neuroregulin receptor degredation ErbB3 receptor	0.00658262	2.1816	NRG1
Sphingolipid signaling pathway	0.00750239	2.1248	PPP2R2B;S1PR5
PDGFB signaling pathway	0.00876376	2.05731	YES1;PPP2R2B
Lysosphingolipid and lysophosphatidic acid G-protein	0.00876763	2.05712	S1PR5
Adaptive Immune System	0.00884298	2.0534	YES1;SH2D1B;NRG1;KLRG1
Natural killer cell mediated cytotoxicity	0.00902672	2.04447	PRF1;SH2D1B
Tight junction	0.0092932	2.03183	YES1;PPP2R2B
Benzo(a)pyrene metabolism	0.00985841	2.00619	AKR1C3
Prostanoid ligand receptors	0.00985841	2.00619	PTGDR
GPCR ligand binding	0.00986043	2.0061	XCL2;S1PR5;PTGDR
Interleukin-5 regulation of apoptosis	0.0108211	1.96573	YES1;FEZ1
Immunoregulatory in Lymphoid and non-Lymphoid cell	0.0127603	1.89414	SH2D1B;KLRG1
D4-GDI signaling pathway	0.0131239	1.88194	PRF1
Granzyme A mediated Apoptosis Pathway	0.0131239	1.88194	PRF1
PECAM1 interactions	0.0131239	1.88194	YES1
Platelet endothelial cell adhesion molecule 1 (PECAM1) interactions	0.0131239	1.88194	YES1
Signal Transduction	0.013612	1.86608	YES1;COL6A2;AKR1C3;XCL2;NRG1;S1PR5;PTGDR
CTL mediated immune response against target cells	0.0142101	1.8474	PRF1
Downregulation of ERBB2-ERBB3 signaling	0.0142101	1.8474	NRG1
Downregulation of ERBB2:ERBB3 signaling	0.0142101	1.8474	NRG1
ERBB2 Activates PTK6 Signaling	0.0142101	1.8474	NRG1
Lysosphingolipid and LPA receptors	0.0152952	1.81545	S1PR5
S1P/S1	0.0152952	1.81545	S1PR5
Synthesis of bile acids and bile salts via 24-hydroxycholesterol	0.0152952	1.81545	AKR1C3
Synthesis of Prostaglandins (PG) and Thromboxanes (TX)	0.0152952	1.81545	AKR1C3
Eicosanoid ligand-binding G-protein coupled receptors	0.0163791	1.78571	PTGDR
Eicosanoid ligand-binding receptors	0.0163791	1.78571	PTGDR
ERBB2 Regulates Cell Motility	0.0163791	1.78571	NRG1
Synthesis of bile acids and bile salts via 27-hydroxycholesterol	0.0163791	1.78571	AKR1C3
GRB2 events in ERBB2 signaling	0.0174619	1.75791	NRG1
KIT signaling regulation	0.0174619	1.75791	YES1
Regulation of KIT signaling	0.0174619	1.75791	YES1
Axon guidance	0.0181665	1.74073	YES1;COL6A2;NRG1
CBL signaling regulation	0.0196241	1.70721	YES1
Regulation of signaling by CBL	0.0196241	1.70721	YES1
Small Ligand GPCRs	0.0196241	1.70721	PTGDR
Nanomaterial induced apoptosis	0.0217817	1.66191	PRF1
CTLA4 inhibitory signaling	0.0239348	1.62097	YES1
miRNA targets in ECM and membrane receptors	0.0239348	1.62097	COL6A2
RA biosynthesis pathway	0.0239348	1.62097	AKR1C3
Signal Transduction of S1P Receptor	0.0239348	1.62097	S1PR5
Caspase Cascade in Apoptosis	0.0250096	1.60189	PRF1
NRF2-ARE regulation	0.0250096	1.60189	YES1
Synthesis of bile acids and bile salts via 7alpha-hydroxycholesterol	0.0260834	1.58364	AKR1C3
IGF1 receptor signaling through beta-arrestin	0.0271559	1.56614	PPP2R2B
SHC1 events in ERBB2 signaling	0.0271559	1.56614	NRG1
Folate biosynthesis	0.0282274	1.54933	AKR1C3
Pentose phosphate pathway	0.0292978	1.53317	TKTL1
Synthesis of bile acids and bile salts	0.0292978	1.53317	AKR1C3
Integrin beta-2 pathway	0.031435	1.50259	SPON2
Interleukin-2/STAT5 pathway	0.032502	1.48809	PRF1
p38-alpha and p38-beta regulation	0.032502	1.48809	YES1
Interleukin-3, 5 and GM-CSF signaling	0.0330086	1.48137	YES1;NRG1
CD28 co-stimulation	0.0335679	1.47408	YES1
Eicosanoid metabolism via Cyclo Oxygenases (COX)	0.0335679	1.47408	PTGDR
Prostaglandin biosynthesis and regulation	0.0335679	1.47408	PTGDR
NCAM signaling for neurite out-growth	0.0341752	1.46629	COL6A2;NRG1
Non-odorant GPCRs	0.0344105	1.46331	S1PR5;PTGDR
Alpha-synuclein signaling	0.0346326	1.46052	YES1
Netrin-mediated signaling events	0.0346326	1.46052	YES1
Neuroactive ligand-receptor interaction	0.0355965	1.44859	S1PR5;PTGDR
EPHA-mediated growth cone collapse	0.0367587	1.43464	YES1
Ephrin receptor A forward pathway	0.0367587	1.43464	YES1
Glycogen Metabolism	0.0367587	1.43464	PPP2R2B
TOR signaling	0.0367587	1.43464	PRR5L
Bile acid and bile salt metabolism	0.03782	1.42228	AKR1C3
Extracellular matrix organization	0.0382614	1.41724	ADAMTS1;COL6A2
Target Of Rapamycin (TOR) Signaling	0.0388803	1.41027	PRR5L
Allograft rejection	0.0399394	1.3986	PRF1
ERBB4 signaling events	0.0409974	1.38724	NRG1
Sleep regulation	0.0409974	1.38724	PTGDR
Nuclear signaling by ERBB4	0.0420543	1.37619	NRG1
Glycogen Synthesis and Degradation	0.0431101	1.36542	PPP2R2B
Focal Adhesion-PI3K-Akt-mTOR-signaling pathway	0.0432977	1.36353	PPP2R2B;COL6A2
Disease	0.0437593	1.35893	SPON2;ADAMTS1;NRG1
Alpha-M beta-2 integrin signaling	0.0441648	1.35492	YES1
Graft-versus-host disease	0.0441648	1.35492	PRF1
EPHB-mediated forward signaling	0.0452184	1.34468	YES1
Retinoid metabolism and transport	0.0452184	1.34468	AKR1C3
Signaling by Retinoic Acid	0.0452184	1.34468	AKR1C3
Type I diabetes mellitus	0.0462709	1.33469	PRF1
ERBB2/ERBB3 signaling events	0.0473222	1.32493	NRG1
Interleukin-11 Signaling Pathway	0.0473222	1.32493	YES1
NCAM1 interactions	0.0473222	1.32493	COL6A2
PI3K events in ERBB2 signaling	0.0473222	1.32493	NRG1
Interleukin-12/STAT4 pathway	0.0483725	1.3154	PRF1
Interleukin-3, interleukin-5, and GM-CSF signaling	0.0483725	1.3154	YES1
Signaling by SCF-KIT	0.04911	1.30883	YES1;NRG1
ErbB signaling pathway	0.0494216	1.30608	NRG1
Regulation of Microtubule Cytoskeleton	0.0494216	1.30608	PHLDB2
Syndecan 1 pathway	0.0494216	1.30608	COL6A2

## Sheet: Supplementary Table 6
Supplementary Table 6: Biological process gene ontology pathways analysis for the common significant genes of COVID-19 & schizophrenia
Pathways	GO Term	P-value	Log10pvalue	Genes
cellular response to prostaglandin stimulus	GO:0071379	6.31e-05	4.2	AKR1C3;PTGDR
cellular defense response	GO:0006968	0.00171591	2.77	PRF1;KLRG1
inflammatory response	GO:0006954	0.00254975	2.59	XCL2;PTGDR;KLRG1
regulation of cytoskeleton organization	GO:0051493	0.00484773	2.31	RHOBTB3;PHLDB2
regulation of healing, spreading of epidermal cells	GO:1903689	0.00658262	2.18	PHLDB2
transmembrane receptor protein tyrosine kinase activity	GO:0007171	0.00658262	2.18	NRG1
immunological synapse formation	GO:0001771	0.00658262	2.18	PRF1
cellular response to oxidative stress	GO:0034599	0.00702305	2.15	AKR1C3;PRR5L
thiamine-containing compound metabolic process	GO:0042723	0.0076757	2.11	TKTL1
regulation of protein heterodimerization activity	GO:0043497	0.0076757	2.11	NRG1
regulation of killing of cells of other organism	GO:0051712	0.0076757	2.11	PRF1
regulation of cell proliferation	GO:0042127	0.0079897	2.1	YES1;ADAMTS1;AKR1C3;NRG1
positive regulation of protein kinase B signaling	GO:0051897	0.00850435	2.07	AKR1C3;NRG1
daunorubicin metabolic process	GO:0044597	0.00876763	2.06	AKR1C3
positive regulation of extracellular matrix assembly	GO:1901203	0.00876763	2.06	PHLDB2
aminoglycoside antibiotic metabolic process	GO:0030647	0.00876763	2.06	AKR1C3
cellular response to prostaglandin E stimulus	GO:0071380	0.00876763	2.06	PTGDR
ketone biosynthetic process	GO:0042181	0.00876763	2.06	AKR1C3
regulation of striated muscle cell differentiation	GO:0051153	0.00876763	2.06	NRG1
doxorubicin metabolic process	GO:0044598	0.00876763	2.06	AKR1C3
ventricular trabecula myocardium morphogenesis	GO:0003222	0.00876763	2.06	NRG1
hexose catabolic process	GO:0019320	0.00985841	2.01	TKTL1
positive regulation of T cell chemotaxis	GO:0010820	0.00985841	2.01	XCL2
Cdc42 protein signal transduction	GO:0032488	0.00985841	2.01	RHOBTB3
peptidyl-serine dephosphorylation	GO:0070262	0.0109481	1.96	PPP2R2B
quinone metabolic process	GO:1901661	0.0109481	1.96	AKR1C3
negative regulation of autophagosome assembly	GO:1902902	0.0109481	1.96	FEZ1
primary alcohol catabolic process	GO:0034310	0.0109481	1.96	AKR1C3
regulation of T cell chemotaxis	GO:0010819	0.0109481	1.96	XCL2
positive regulation of intracellular protein transport	GO:0090316	0.0119976	1.92	NRG1;PRR5L
positive regulation of endothelial cell apoptotic process	GO:2000353	0.0120365	1.92	AKR1C3
negative regulation of morphogenesis of an epithelium	GO:1905331	0.0120365	1.92	PHLDB2
response to corticosteroid	GO:0031960	0.0120365	1.92	AKR1C3
retinal metabolic process	GO:0042574	0.0120365	1.92	AKR1C3
cyclooxygenase pathway	GO:0019371	0.0120365	1.92	AKR1C3
progesterone metabolic process	GO:0042448	0.0120365	1.92	AKR1C3
axon guidance	GO:0007411	0.0129153	1.89	SPON2;FEZ1
positive regulation of mRNA metabolic process	GO:1903313	0.0131239	1.88	PRR5L
cellular response to fatty acid	GO:0071398	0.0131239	1.88	AKR1C3
response to prostaglandin E	GO:0034695	0.0131239	1.88	PTGDR
prostanoid metabolic process	GO:0006692	0.0131239	1.88	AKR1C3
regulation of protein kinase B signaling	GO:0051896	0.0137029	1.86	AKR1C3;NRG1
renal absorption	GO:0070293	0.0142101	1.85	AKR1C3
cardiocyte differentiation	GO:0035051	0.0142101	1.85	NRG1
regulation of retinoic acid receptor signaling pathway	GO:0048385	0.0142101	1.85	AKR1C3
regulation of mRNA catabolic process	GO:0061013	0.0152952	1.82	PRR5L
regulation of fibroblast migration	GO:0010762	0.0152952	1.82	PRR5L
stem cell development	GO:0048864	0.0152952	1.82	NRG1
regulation of gastrulation	GO:0010470	0.0152952	1.82	PHLDB2
glycoside metabolic process	GO:0016137	0.0152952	1.82	AKR1C3
negative regulation of focal adhesion assembly	GO:0051895	0.0152952	1.82	PHLDB2
regulation of secretion	GO:0051046	0.0152952	1.82	NRG1
positive regulation of blood vessel diameter	GO:0097755	0.0152952	1.82	PTGDR
negative regulation of secretion	GO:0051048	0.0152952	1.82	NRG1
neural crest cell differentiation	GO:0014033	0.0163791	1.79	NRG1
cardiac muscle cell differentiation	GO:0055007	0.0163791	1.79	NRG1
nitric oxide mediated signal transduction	GO:0007263	0.0163791	1.79	KLRG1
mesenchymal cell development	GO:0014031	0.0163791	1.79	NRG1
cellular response to corticosteroid stimulus	GO:0071384	0.0163791	1.79	AKR1C3
negative regulation of adherens junction organization	GO:1903392	0.0163791	1.79	PHLDB2
regulation of protein homodimerization activity	GO:0043496	0.0174619	1.76	NRG1
positive regulation of epithelial cell apoptotic process	GO:1904037	0.0174619	1.76	AKR1C3
myoblast differentiation	GO:0045445	0.0174619	1.76	NRG1
negative regulation of lipid biosynthetic process	GO:0051055	0.0185435	1.73	AKR1C3
negative regulation of stress fiber assembly	GO:0051497	0.0185435	1.73	PHLDB2
positive regulation of natural killer cell mediated immunity	GO:0002717	0.0185435	1.73	SH2D1B
positive regulation of striated muscle cell differentiation	GO:0051155	0.0185435	1.73	NRG1
heart trabecula morphogenesis	GO:0061384	0.0196241	1.71	NRG1
insulin secretion	GO:0030073	0.0196241	1.71	KLRG1
prostaglandin biosynthetic process	GO:0001516	0.0196241	1.71	AKR1C3
striated muscle cell differentiation	GO:0051146	0.0207034	1.68	NRG1
negative regulation of cell junction assembly	GO:1901889	0.0207034	1.68	PHLDB2
cell projection assembly	GO:0030031	0.0217817	1.66	RHOBTB3
cellular response to steroid hormone stimulus	GO:0071383	0.0217817	1.66	AKR1C3
negative regulation of actin filament bundle assembly	GO:0032232	0.0217817	1.66	PHLDB2
positive regulation of T cell migration	GO:2000406	0.0217817	1.66	XCL2
negative regulation of macroautophagy	GO:0016242	0.0228588	1.64	FEZ1
regulation of ERBB signaling pathway	GO:1901184	0.0239348	1.62	NRG1
C21-steroid hormone metabolic process	GO:0008207	0.0239348	1.62	AKR1C3
axonogenesis	GO:0007409	0.0246916	1.61	SPON2;FEZ1
regulation of microtubule cytoskeleton organization	GO:0070507	0.0250096	1.6	PHLDB2
TOR signaling	GO:0031929	0.0250096	1.6	PRR5L
positive regulation of mRNA catabolic process	GO:0061014	0.0250096	1.6	PRR5L
eosinophil migration	GO:0072677	0.0260834	1.58	XCL2
eosinophil chemotaxis	GO:0048245	0.0260834	1.58	XCL2
mammary gland development	GO:0030879	0.0260834	1.58	NRG1
negative regulation of wound healing	GO:0061045	0.0271559	1.57	PHLDB2
protein import into nucleus, translocation	GO:0000060	0.0271559	1.57	AKR1C3
peptide hormone secretion	GO:0030072	0.0271559	1.57	KLRG1
positive regulation of embryonic development	GO:0040019	0.0271559	1.57	PHLDB2
prostaglandin metabolic process	GO:0006693	0.0271559	1.57	AKR1C3
regulation of microtubule-based process	GO:0032886	0.0282274	1.55	PHLDB2
response to hexose	GO:0009746	0.0292978	1.53	KLRG1
regulation of blood vessel diameter	GO:0097746	0.0292978	1.53	PTGDR
negative regulation of cell-matrix adhesion	GO:0001953	0.0292978	1.53	PHLDB2
negative regulation of organelle assembly	GO:1902116	0.0292978	1.53	FEZ1
cellular response to ketone	GO:1901655	0.030367	1.52	PTGDR
cellular response to alcohol	GO:0097306	0.030367	1.52	PTGDR
regulation of embryonic development	GO:0045995	0.031435	1.5	PHLDB2
cellular response to cadmium ion	GO:0071276	0.031435	1.5	AKR1C3
cortical cytoskeleton organization	GO:0030865	0.031435	1.5	RHOBTB3
regulation of ARF protein signal transduction	GO:0032012	0.032502	1.49	AGAP1
activation of protein kinase B activity	GO:0032148	0.032502	1.49	NRG1
response to cadmium ion	GO:0046686	0.0335679	1.47	AKR1C3
protein trimerization	GO:0070206	0.0346326	1.46	COL6A2
regulation of autophagosome assembly	GO:2000785	0.0356962	1.45	FEZ1
regulation of intracellular protein transport	GO:0033157	0.0356962	1.45	PRR5L
positive regulation of muscle cell differentiation	GO:0051149	0.0367587	1.43	NRG1
ventricular cardiac muscle tissue morphogenesis	GO:0055010	0.0367587	1.43	NRG1
neural crest cell development	GO:0014032	0.03782	1.42	NRG1
regulation of endothelial cell apoptotic process	GO:2000351	0.03782	1.42	AKR1C3
cardiac muscle tissue development	GO:0048738	0.0388803		NRG1
positive regulation of multi-organism process	GO:0043902	0.0399394		PRF1
positive regulation of innate immune response	GO:0045089	0.0409974		SH2D1B
positive regulation of reactive oxygen species metabolic process	GO:2000379	0.0420543		AKR1C3
ERBB2 signaling pathway	GO:0038128	0.0420543		NRG1
negative regulation of transport	GO:0051051	0.0431101		NRG1
monocyte chemotaxis	GO:0002548	0.0441648		XCL2
cellular response to calcium ion	GO:0071277	0.0452184		AKR1C3
development of primary male sexual characteristics	GO:0046546	0.0462709		AKR1C3
regulation of multicellular organismal development	GO:2000026	0.0462709		PHLDB2
negative regulation of ERBB signaling pathway	GO:1901185	0.0462709		NRG1
male gonad development	GO:0008584	0.0462709		AKR1C3
lymphocyte chemotaxis	GO:0048247	0.0473222		XCL2
positive regulation of intracellular transport	GO:0032388	0.0473222		PRR5L
regulation of steroid biosynthetic process	GO:0050810	0.0473222		AKR1C3
regulation of focal adhesion assembly	GO:0051893	0.0473222		PHLDB2
peptidyl-tyrosine autophosphorylation	GO:0038083	0.0483725		YES1
regulation of cellular component movement	GO:0051270	0.0494216		NRG1
