# Supplementary material for: COVID-19 patient transcriptomic and genomic profiling reveals comorbidity interactions with psychiatric disorders
Source: Transl Psychiatry. 2021 Mar 15;11:160. doi: 10.1038/s41398-020-01151-3 (PMC7957287; doi:10.1038/s41398-020-01151-3)
Supplement: Supplementary file 7 — Supplementary Table 7-12 [file 41398_2020_1151_MOESM7_ESM.xlsx]

## Sheet: Supplementary Table 7
Supplementary Table 7: Significant signaling pathways for the common significant genes of COVID-19 & bipolar disorder
Pathways	P.value	Log10pvalue	Genes
Senescence and autophagy	9.67e-06	5.01	IFI16;IRF5;MAPK14
Interleukin-2 signaling pathway	0.000339262	3.47	IRF5;PPBP;MAPK14;GBP1
Fc epsilon receptor I signaling pathway	0.000544712	3.26	FCER1A;MAPK14
Immune system	0.000634547	3.2	CFH;IRF5;MAPK14;GBP1
Interferon-gamma signaling pathway	0.000819717	3.09	IRF5;GBP1
Hemostasis pathway	0.000962675	3.02	CD48;PPBP;MAPK14
Toll-like receptor signaling pathway regulation	0.00174407	2.76	IRF5;MAPK14
T cell receptor regulation of apoptosis	0.00199964	2.7	IFI16;MAPK14;GBP1
Leukotriene receptors	0.00224816	2.65	LTB4R
Interferon signaling	0.0024291	2.61	IRF5;GBP1
ADP signalling through P2Y purinoceptor 1	0.00269726	2.57	MAPK14
SARS coronavirus protease	0.00314617	2.5	MAPK14
TSP-1 Apoptosis in Microvascular Endothelial Cell	0.00314617	2.5	MAPK14
Platelet activation, signaling and aggregation	0.00358962	2.44	PPBP;MAPK14
Rapid glucocorticoid receptor pathway	0.00404347	2.39	MAPK14
MAP Kinase Pathways	0.00404347	2.39	MAPK14
Activation of the AP-1 family of transcription factors	0.00449184	2.35	MAPK14
Down syndrome cell adhesion molecule interactions	0.00494004	2.31	MAPK14
Nucleotide G-protein coupled receptors (GPCRs)	0.00538806	2.27	LTB4R
FSH regulation of apoptosis	0.0058349	2.23	MAPK14;GBP1
IL-10 Anti-inflammatory Signaling Pathway	0.0058359	2.23	MAPK14
TACI and BCMA stimulation of B cell immune responses	0.0058359	2.23	MAPK14
The 4-1BB-dependent immune response	0.0058359	2.23	MAPK14
Interleukin-4 regulation of apoptosis	0.00600846	2.22	IFI16;LTB4R
Complement cascade regulation	0.00628356	2.2	CFH
MAP kinase inactivation of SMRT corepressor	0.00628356	2.2	MAPK14
Immune system signaling by interferons, interleukins, prolactin, and growth hormones	0.00658889	2.18	IRF5;GBP1
Eicosanoid ligand-binding G-protein coupled receptors	0.00673105	2.17	LTB4R
IL12 and Stat4 Dependent Signaling Pathway in Th1 Development	0.00673105	2.17	MAPK14
Interleukin-10 anti-inflammatory signaling pathway	0.00717835	2.14	MAPK14
Atypical NF-kappaB pathway	0.00762547	2.12	MAPK14
Destabilization of mRNA by KSRP	0.00762547	2.12	MAPK14
Map Kinase Inactivation of SMRT Corepressor	0.00762547	2.12	MAPK14
Platelet sensitization by LDL	0.00762547	2.12	MAPK14
TAK1-mediated activation of p38 MAPK	0.00762547	2.12	MAPK14
Human cytomegalovirus and MAP kinase pathways	0.00807242	2.09	MAPK14
Pertussis toxin-insensitive CCR5 signaling in macrophage	0.00807242	2.09	MAPK14
Innate immune system	0.00847825	2.07	CFH;MAPK14
G-protein-independent seven transmembrane receptor signaling	0.00851919	2.07	MAPK14
GATA3 participate in activating the Th2 cytokine genes expression	0.00851919	2.07	MAPK14
4-1BB-dependent immune response	0.00896577	2.05	MAPK14
Estrogen receptor signaling pathway	0.00896577	2.05	MAPK14
GATA3-mediated activation of Th2 cytokine expression	0.00896577	2.05	MAPK14
Control of skeletal myogenesis by HDAC and calcium/calmodulin-dependent kinase (CaMK)	0.00941218	2.03	MAPK14
Oxidative stress-induced gene expression via Nrf2	0.00941218	2.03	MAPK14
p38 MK2 pathway	0.00941218	2.03	MAPK14
CREB transcription factor and its extracellular signals	0.0103045	1.99	MAPK14
Mitochondrial pathway of apoptosis: antiapoptotic Bcl-2 family	0.0103045	1.99	MAPK14
Regulation of eIF4e and p70 S6 Kinase	0.0107503	1.97	MAPK14
IGF1 receptor signaling through beta-arrestin	0.011196	1.95	MAPK14
Interleukin-9 regulation of target genes	0.0116415	1.93	FCER1A
Links between Pyk2 and Map Kinases	0.0116415	1.93	MAPK14
Physiological and pathological hypertrophy of the heart	0.0116415	1.93	MAPK14
eIF4E and p70 S6 kinase regulation	0.0120869	1.92	MAPK14
FSH signaling pathway	0.0120869	1.92	MAPK14
Oxidative stress	0.0120869	1.92	MAPK14
TNF/stress-related signaling	0.0120869	1.92	MAPK14
Transcription factor CREB and its extracellular signals	0.0120869	1.92	MAPK14
CDO in myogenesis	0.012977	1.89	MAPK14
Fc Epsilon Receptor I Signaling in Mast Cells	0.012977	1.89	FCER1A
NFkB activation by Nontypeable Hemophilus influenzae	0.012977	1.89	MAPK14
Skeletal myogenesis control by HDAC and calcium/calmodulin-dependent kinase (CaMK)	0.012977	1.89	MAPK14
The information-processing pathway at the IFN-beta enhancer	0.012977	1.89	IRF5
Asthma	0.0134218	1.87	FCER1A
Interferon-beta enhancer pathway	0.0134218	1.87	IRF5
Nuclear events mediated by MAP kinases	0.0134218	1.87	MAPK14
p38 MAPK Signaling Pathway	0.0134218	1.87	MAPK14
p38-alpha and p38-beta regulation	0.0134218	1.87	MAPK14
Retinoic acid receptor-mediated signaling	0.0134218	1.87	MAPK14
GPCR ligand binding	0.0137198	1.86	PPBP;LTB4R
Alpha-6 beta-4 integrin signaling pathway	0.0138665	1.86	MAPK14
BCR Signaling Pathway	0.0138665	1.86	MAPK14
CD40/CD40L signaling	0.0138665	1.86	MAPK14
NF-kappaB activation by non-typeable Hemophilus influenzae	0.0138665	1.86	MAPK14
Signal amplification	0.0138665	1.86	MAPK14
Serotonin HTR1 group and FOS pathway	0.0143109	1.84	MAPK14
Bioactive Peptide Induced Signaling Pathway	0.0147552	1.83	MAPK14
Interleukin-7 interactions in immune response	0.0151993	1.82	PPBP
MAPK/TRK pathway	0.0151993	1.82	MAPK14
Monoamine transport	0.0151993	1.82	MAPK14
fMLP induced chemokine gene expression in HMC-1 cells	0.0156432	1.81	MAPK14
Toll-Like Receptor Pathway	0.0156432	1.81	MAPK14
Signal transduction through IL1R	0.0160869	1.79	MAPK14
Signaling to ERKs	0.0160869	1.79	MAPK14
p38 alpha/beta MAPK downstream pathway	0.0169738	1.77	MAPK14
Angiotensin II-mediated activation of JNK pathway via Pyk2-dependent signaling	0.017417	1.76	MAPK14
TWEAK signaling pathway	0.0187456	1.73	MAPK14
Interleukin-12/STAT4 pathway	0.0200725	1.7	MAPK14
Nucleotide-binding domain, leucine rich repeat containing receptor (NLR) signaling pathways	0.0209563	1.68	MAPK14
Energy metabolism	0.0213979	1.67	MAPK14
Angiopoietin receptor Tie2-mediated signaling	0.0218393	1.66	MAPK14
G alpha 12 pathway	0.0218393	1.66	MAPK14
Type II interferon signaling (interferon-gamma)	0.0222806	1.65	GBP1
Amyotrophic lateral sclerosis (ALS)	0.0236033	1.63	MAPK14
Androgen receptor regulation of biosynthesis and transcription	0.0236033	1.63	MAPK14
Keratinocyte Differentiation	0.0236033	1.63	MAPK14
Binding of chemokines to chemokine receptors	0.0240438	1.62	PPBP
Kit receptor signaling pathway	0.0240438	1.62	MAPK14
RANKL signaling pathway	0.0240438	1.62	MAPK14
Calcineurin-dependent NFAT signaling role in lymphocytes	0.0244842	1.61	MAPK14
MAPKinase Signaling Pathway	0.0249244	1.6	MAPK14
Thromboxane A2 receptor signaling	0.0249244	1.6	MAPK14
ATF2 transcription factor network	0.0262439	1.58	MAPK14
Natural killer cell receptor signaling pathway	0.0266834	1.57	MAPK14
FGF signaling pathway	0.0271227	1.57	MAPK14
Leptin signaling pathway	0.0271227	1.57	MAPK14
Shigellosis	0.0275618	1.56	MAPK14
Angiotensin II-stimulated signaling through G-proteins and beta-arrestin	0.0284395	1.55	MAPK14
Endothelins	0.0284395	1.55	MAPK14
Interferon alpha/beta signaling	0.0284395	1.55	IRF5
MAPK cascade role in angiogenesis	0.0284395	1.55	MAPK14
Interleukin-12-mediated signaling events	0.0288781	1.55	MAPK14
Retinoblastoma protein regulation	0.0293166	1.55	MAPK14
Thyroid-stimulating hormone signaling pathway	0.0293166	1.55	MAPK14
Epithelial cell signaling in Helicobacter pylori infection	0.0301929	1.55	MAPK14
NFAT involvement in hypertrophy of the heart	0.0306308	1.55	MAPK14
CDC42 signaling events	0.0310685	1.55	MAPK14
Complement and coagulation cascades	0.0310685	1.55	CFH
Signaling events mediated by VEGFR1 and VEGFR2	0.0310685	1.55	MAPK14
Interleukin-6 signaling pathway	0.0315061	1.55	MAPK14
Rac1 cell motility signaling pathway	0.0315061	1.55	MAPK14
RIG-I-like receptor signaling pathway	0.0315061	1.55	MAPK14
Leishmaniasis	0.0319434	1.55	MAPK14
Myocyte adrenergic pathway	0.0319434	1.55	MAPK14
Seven transmembrane receptor signaling through beta-arrestin	0.0328177	1.55	MAPK14
Prolactin activation of MAPK signaling	0.0332545	1.55	MAPK14
VEGF signaling pathway	0.0336912	1.55	MAPK14
Complement cascade	0.0341277	1.55	CFH
p73 transcription factor network	0.0350001	1.55	MAPK14
MAP kinase signaling pathway	0.0358719	1.55	MAPK14
Platelet homeostasis	0.0363075	1.55	MAPK14
Regular glucocorticoid receptor pathway	0.0363075	1.55	MAPK14
Response to elevated platelet cytosolic calcium	0.036743	1.55	PPBP
T cell signal transduction	0.036743	1.55	MAPK14
Differentiation pathway in PC12 cells	0.0371782	1.55	MAPK14
MicroRNAs in cardiomyocyte hypertrophy	0.0376133	1.55	MAPK14
NOD signaling pathway	0.0376133	1.55	MAPK14
mRNA stability regulation by proteins that bind AU-rich elements	0.0380483	1.55	MAPK14
Progesterone-mediated oocyte maturation	0.0380483	1.55	MAPK14
HIF-1 degradation in normoxia	0.0389176	1.55	MAPK14
Cell surface interactions at the vascular wall	0.0415214	1.55	CD48
GnRH signaling pathway	0.0445512	1.55	MAPK14
Chagas disease	0.045847	1.55	MAPK14
Interleukin-4 signaling pathway	0.045847	1.55	MAPK14
Fibroblast growth factor receptor pathway	0.0462786	1.55	MAPK14
G alpha i pathway	0.0475724	1.55	MAPK14
Leptin influence on immune response	0.0484341	1.55	PPBP
Epidermal growth factor receptor (EGFR) pathway	0.0488647	1.55	MAPK14

## Sheet: Supplementary Table 8
Supplementary Table 8: Biological process gene ontology pathways analysis for the common significant genes of COVID-19 & bipolar disorder
Pathways	GO Term	P-value	Log10pvalue	Genes
positive regulation of interleukin-12 production	GO:0032735	5.37e-05	4.27	IRF5;MAPK14
cellular response to radiation	GO:0071478	0.000154	3.81	IFI16;MAPK14
cellular response to ionizing radiation	GO:0071479	0.000184	3.74	IFI16;MAPK14
myeloid leukocyte differentiation	GO:0002573	0.000218	3.66	IFI16;MAPK14
regulation of type I interferon production	GO:0032481	0.000336	3.47	IFI16;IRF5
interferon-gamma-mediated signaling pathway	GO:0060333	0.000428	3.37	IRF5;GBP1
response to ionizing radiation	GO:0010212	0.000518	3.29	IFI16;MAPK14
response to molecule of bacterial origin	GO:0002237	0.000837	3.08	IRF5;PPBP
regulation of cytokine production	GO:0001817	0.00101464	2.99	IFI16;MAPK14
cellular response to interferon-gamma	GO:0071346	0.0011691	2.93	IRF5;GBP1
response to lipopolysaccharide	GO:0032496	0.00207296	2.68	PPBP;MAPK14
cytokine-mediated signaling pathway	GO:0019221	0.00229793	2.64	IRF5;PPBP;GBP1
cellular response to lipoteichoic acid	GO:0071223	0.00269726	2.57	MAPK14
regulation of interleukin-12 secretion	GO:2001182	0.00269726	2.57	MAPK14
response to lipoteichoic acid	GO:0070391	0.00269726	2.57	MAPK14
stress-induced premature senescence	GO:0090400	0.00359491	2.44	MAPK14
response to muramyl dipeptide	GO:0032495	0.00404347	2.39	IRF5
positive regulation of cytokine production	GO:0001819	0.00412106	2.38	IFI16;IRF5
mononuclear cell differentiation	GO:1903131	0.00494004	2.31	IFI16
monocyte differentiation	GO:0030224	0.00494004	2.31	IFI16
positive regulation of myoblast fusion	GO:1901741	0.00494004	2.31	MAPK14
inflammatory response	GO:0006954	0.00536992	2.27	PPBP;LTB4R
activation of cysteine-type endopeptidase activity	GO:0097202	0.00538806	2.27	IFI16
positive regulation of interleukin-1 production	GO:0032732	0.00538806	2.27	IFI16
regulation of protein localization to cell periphery	GO:1904375	0.00538806	2.27	GBP1
negative regulation of substrate adhesion-dependent cell spreading	GO:1900025	0.00538806	2.27	GBP1
positive regulation of cyclase activity	GO:0031281	0.00538806	2.27	MAPK14
regulation of myoblast fusion	GO:1901739	0.00538806	2.27	MAPK14
regulation of interleukin-1 beta production	GO:0032651	0.0058359	2.23	IFI16
positive regulation of myoblast differentiation	GO:0045663	0.00628356	2.2	MAPK14
negative regulation of T cell receptor signaling pathway	GO:0050860	0.00628356	2.2	GBP1
positive regulation of syncytium formation by plasma membrane fusion	GO:0060143	0.00673105	2.17	MAPK14
negative regulation of interleukin-2 production	GO:0032703	0.00673105	2.17	GBP1
cellular response to virus	GO:0098586	0.00673105	2.17	MAPK14
glucose transmembrane transport	GO:1904659	0.00717835	2.14	PPBP
regulation of interferon-alpha production	GO:0032647	0.00717835	2.14	IRF5
positive regulation of myotube differentiation	GO:0010831	0.00717835	2.14	MAPK14
3'-UTR-mediated mRNA stabilization	GO:0070935	0.00762547	2.12	MAPK14
regulation of protein localization to membrane	GO:1905475	0.00762547	2.12	GBP1
negative regulation of antigen receptor-mediated signaling pathway	GO:0050858	0.00762547	2.12	GBP1
positive regulation of striated muscle cell differentiation	GO:0051155	0.00762547	2.12	MAPK14
positive regulation of interferon-alpha production	GO:0032727	0.00851919	2.07	IRF5
hexose transmembrane transport	GO:0035428	0.00851919	2.07	PPBP
negative regulation of protein localization to plasma membrane	GO:1903077	0.00851919	2.07	GBP1
regulation of myotube differentiation	GO:0010830	0.00851919	2.07	MAPK14
negative regulation of protein localization to cell periphery	GO:1904376	0.00851919	2.07	GBP1
osteoclast differentiation	GO:0030316	0.00851919	2.07	MAPK14
negative regulation of innate immune response	GO:0045824	0.00896577	2.05	IFI16
intrinsic apoptotic signaling pathway in response to DNA damage by p53 class mediator	GO:0042771	0.00896577	2.05	IFI16
positive regulation of erythrocyte differentiation	GO:0045648	0.00985841	2.01	MAPK14
glucose transport	GO:0015758	0.00985841	2.01	PPBP
regulation of cytokine production involved in inflammatory response	GO:1900015	0.00985841	2.01	MAPK14
negative regulation of protein localization to membrane	GO:1905476	0.0107503	1.97	GBP1
cellular senescence	GO:0090398	0.0107503	1.97	MAPK14
positive regulation of neutrophil chemotaxis	GO:0090023	0.0107503	1.97	PPBP
positive regulation of neutrophil migration	GO:1902624	0.011196	1.95	PPBP
signal transduction in response to DNA damage	GO:0042770	0.011196	1.95	MAPK14
cellular response to vascular endothelial growth factor stimulus	GO:0035924	0.011196	1.95	MAPK14
positive regulation of interferon-beta production	GO:0032728	0.0116415	1.93	IRF5
regulation of T cell receptor signaling pathway	GO:0050856	0.0116415	1.93	GBP1
positive regulation of granulocyte chemotaxis	GO:0071624	0.0116415	1.93	PPBP
positive regulation of myeloid cell differentiation	GO:0045639	0.012977	1.89	MAPK14
regulation of neutrophil chemotaxis	GO:0090022	0.012977	1.89	PPBP
regulation of myoblast differentiation	GO:0045661	0.012977	1.89	MAPK14
regulation of leukocyte chemotaxis	GO:0002688	0.0134218	1.87	PPBP
negative regulation of cell morphogenesis involved in differentiation	GO:0010771	0.0134218	1.87	GBP1
positive regulation of interleukin-1 beta production	GO:0032731	0.0138665	1.86	IFI16
regulation of erythrocyte differentiation	GO:0045646	0.0143109	1.84	MAPK14
regulation of intracellular signal transduction	GO:1902531	0.0144949	1.84	MAPK14;GBP1
positive regulation of catalytic activity	GO:0043085	0.0147552	1.83	MAPK14
cellular response to glucose starvation	GO:0042149	0.0147552	1.83	IFI16
mRNA stabilization	GO:0048255	0.0147552	1.83	MAPK14
regulation of interleukin-12 production	GO:0032655	0.0147552	1.83	IRF5
positive regulation of leukocyte migration	GO:0002687	0.0151993	1.82	PPBP
regulation of interferon-beta production	GO:0032648	0.0151993	1.82	IRF5
negative regulation of DNA binding	GO:0043392	0.0151993	1.82	IFI16
positive regulation of muscle cell differentiation	GO:0051149	0.0151993	1.82	MAPK14
response to peptide	GO:1901652	0.0151993	1.82	IRF5
negative regulation of cell-substrate adhesion	GO:0010812	0.0156432	1.81	GBP1
zymogen activation	GO:0031638	0.0160869	1.79	IFI16
regulation of cysteine-type endopeptidase activity	GO:2000116	0.0160869	1.79	IFI16
regulation of muscle cell differentiation	GO:0051147	0.0160869	1.79	MAPK14
positive regulation of reactive oxygen species metabolic process	GO:2000379	0.017417	1.76	MAPK14
signal transduction by p53 class mediator	GO:0072331	0.017417	1.76	IFI16
negative regulation of ERK1 and ERK2 cascade	GO:0070373	0.0178601	1.75	GBP1
negative regulation of cytokine secretion	GO:0050710	0.0178601	1.75	GBP1
regulation of substrate adhesion-dependent cell spreading	GO:1900024	0.0183029	1.74	GBP1
regulation of calcium-mediated signaling	GO:0050848	0.0183029	1.74	GBP1
neutrophil degranulation	GO:0043312	0.0184326	1.73	PPBP;MAPK14
neutrophil activation involved in immune response	GO:0002283	0.0187245	1.73	PPBP;MAPK14
neutrophil mediated immunity	GO:0002446	0.0190185	1.72	PPBP;MAPK14
intrinsic apoptotic signaling pathway by p53 class mediator	GO:0072332	0.0191881	1.72	IFI16
negative regulation of immune response	GO:0050777	0.0196304	1.71	IFI16
myeloid cell differentiation	GO:0030099	0.0196304	1.71	IFI16
intrinsic apoptotic signaling pathway in response to DNA damage	GO:0008630	0.0213979	1.67	IFI16
positive regulation of chemotaxis	GO:0050921	0.0213979	1.67	PPBP
regulation of reactive oxygen species metabolic process	GO:2000377	0.0218393	1.66	MAPK14
negative regulation of viral genome replication	GO:0045071	0.0222806	1.65	IFI16
response to organonitrogen compound	GO:0010243	0.0227216	1.64	IRF5
regulation of DNA binding	GO:0051101	0.0231625	1.64	IFI16
chemokine-mediated signaling pathway	GO:0070098	0.0231625	1.64	PPBP
regulation of transcription from RNA polymerase II promoter	GO:0006357	0.0241322	1.62	IFI16;IRF5;MAPK14
regulation of cellular catabolic process	GO:0031329	0.0244842	1.61	IFI16
positive regulation of cysteine-type endopeptidase activity	GO:2001056	0.0244842	1.61	IFI16
positive regulation of leukocyte chemotaxis	GO:0002690	0.0271227	1.57	PPBP
negative regulation of viral life cycle	GO:1903901	0.0271227	1.57	IFI16
stress-activated MAPK cascade	GO:0051403	0.0275618	1.56	MAPK14
regulation of viral genome replication	GO:0045069	0.0280008	1.55	IFI16
cellular response to type I interferon	GO:0071357	0.0288781	1.54	IRF5
type I interferon signaling pathway	GO:0060337	0.0288781	1.54	IRF5
regulation of protein localization to plasma membrane	GO:1903076	0.0297548	1.53	GBP1
regulation of innate immune response	GO:0045088	0.0306308	1.53	IFI16
neuropeptide signaling pathway	GO:0007218	0.0310685	1.53	LTB4R
vascular endothelial growth factor receptor signaling pathway	GO:0048010	0.0310685	1.53	MAPK14
negative regulation of cysteine-type endopeptidase activity	GO:2000117	0.0319434	1.53	IFI16
positive regulation of cytokine secretion	GO:0050715	0.0323806	1.53	MAPK14
regulation of gene expression, epigenetic	GO:0040029	0.0328177	1.53	IFI16
hemopoiesis	GO:0030097	0.0336912	1.53	IFI16
negative regulation of MAPK cascade	GO:0043409	0.0354361	1.53	GBP1
negative regulation of defense response	GO:0031348	0.0354361	1.53	IFI16
negative regulation of binding	GO:0051100	0.0363075	1.53	IFI16
negative regulation of endopeptidase activity	GO:0010951	0.036743	1.53	IFI16
positive regulation of homeostatic process	GO:0032846	0.036743	1.53	MAPK14
cellular response to molecule of bacterial origin	GO:0071219	0.0371782	1.53	MAPK14
regulation of type I interferon production	GO:0032479	0.0376133	1.53	IFI16
phospholipase C-activating G-protein coupled receptor signaling pathway	GO:0007200	0.0402203	1.53	LTB4R
cellular response to lipopolysaccharide	GO:0071222	0.0402203	1.53	MAPK14
positive regulation of cellular metabolic process	GO:0031325	0.0406541	1.53	MAPK14
small GTPase mediated signal transduction	GO:0007264	0.0436864	1.53	MAPK14
intrinsic apoptotic signaling pathway	GO:0097193	0.0445512	1.53	IFI16
cellular response to starvation	GO:0009267	0.0471413	1.53	IFI16
regulation of protein activation cascade	GO:2000257	0.0475724	1.53	CFH
regulation of complement activation	GO:0030449	0.0480034	1.53	CFH
regulation of humoral immune response	GO:0002920	0.0497253	1.53	CFH

## Sheet: Supplementary Table 9
Supplementary Table 9: Significant signaling pathways for the common significant genes of COVID-19 & PTSD
Pathways	P.value	Log10pvalue	Genes
The human immune response to tuberculosis	1.59e-07	6.8	SOCS1;MX1;JAK1
Toxoplasmosis	1.98e-07	6.7	SOCS1;CCR5;JAK1;HLA-DQB1
Interleukin-2 signaling pathway	1.03e-06	5.99	CEACAM1;SOCS1;MX1;KLRD1;CCR5;JAK1
Immune System	1.59e-06	5.8	SOCS1;KLRB1;MX1;KLRD1;CD36;JAK1;HLA-DQB1
Interferon Signaling	1.79e-06	5.75	SOCS1;MX1;JAK1;HLA-DQB1
Interferon alpha/beta signaling	4.43e-06	5.35	SOCS1;MX1;JAK1
Immune signaling by interferons and interleukins	7.39e-06	5.13	SOCS1;MX1;JAK1;HLA-DQB1
Viral Acute Myocarditis	8.4e-06	5.08	SOCS1;CCR5;JAK1
Interferon gamma signaling	1.14e-05	4.94	SOCS1;JAK1;HLA-DQB1
Interferon-gamma signaling pathway	1.29e-05	4.89	SOCS1;JAK1;HLA-DQB1
Adaptive Immune System	1.7e-05	4.77	SOCS1;KLRB1;KLRD1;CD36;HLA-DQB1
Interferon gamma signaling regulation	2.04e-05	4.69	SOCS1;JAK1
JAK/STAT signaling pathway	2.04e-05	4.69	SOCS1;JAK1
Regulation of IFNG signaling	2.04e-05	4.69	SOCS1;JAK1
Interferon alpha signaling regulation	6.71e-05	4.17	SOCS1;JAK1
Regulation of IFNA signaling	6.71e-05	4.17	SOCS1;JAK1
Influenza A	7.05e-05	4.15	MX1;JAK1;HLA-DQB1
EGFR1 Signaling Pathway	7.94e-05	4.1	CEACAM1;SOCS1;JAK1
Hemostasis	0.000105585	3.98	CEACAM1;SERPING1;CD36;JAK1
T cell receptor regulation of apoptosis	0.000148629	3.83	MX1;KLRD1;CCR5;HLA-DQB1
Cytokine Signaling in Immune system	0.000165468	3.78	SOCS1;MX1;JAK1;HLA-DQB1
Graft-versus-host disease	0.000182593	3.74	KLRD1;HLA-DQB1
Platelet activation, signaling and aggregation	0.000224775	3.65	SERPING1;CD36;JAK1
IL-2 Receptor Beta Chain in T cell Activation	0.000261308	3.58	SOCS1;JAK1
Malaria	0.000261308	3.58	KLRB1;CD36
Type II interferon signaling (interferon-gamma)	0.000272123	3.57	SOCS1;JAK1
Interleukin-2 receptor beta chain in T cell activation	0.000294402	3.53	SOCS1;JAK1
IL-4 Signaling Pathway	0.000317546	3.5	SOCS1;JAK1
Interferon type I signaling pathways	0.000317546	3.5	SOCS1;JAK1
Innate Immune System	0.000454655	3.34	SOCS1;KLRD1;CD36;JAK1
Interleukin-12-mediated signaling events	0.00046021	3.34	SOCS1;CCR5
IL-5 Signaling Pathway	0.000518511	3.29	SOCS1;JAK1
Antiviral mechanism by interferon-stimulated genes	0.000533619	3.27	MX1;JAK1
Antiviral mechanism by IFN-stimulated genes	0.000564473	3.25	MX1;JAK1
ISG15 antiviral mechanism	0.000564473	3.25	MX1;JAK1
Leishmaniasis	0.000564473	3.25	JAK1;HLA-DQB1
Prolactin activation of MAPK signaling	0.000612348	3.21	SOCS1;JAK1
IL-2 Signaling Pathway	0.00062873	3.2	SOCS1;JAK1
Prolactin Signaling Pathway	0.00062873	3.2	SOCS1;JAK1
Antigen processing and presentation	0.000645324	3.19	KLRD1;HLA-DQB1
Response to elevated platelet cytosolic calcium	0.000749326	3.13	SERPING1;CD36
MyD88:Mal cascade initiated on plasma membrane	0.00091953	3.04	SOCS1;CD36
Th1 and Th2 cell differentiation	0.00091953	3.04	JAK1;HLA-DQB1
Toll Like Receptor 2 (TLR2) Cascade	0.00091953	3.04	SOCS1;CD36
Toll Like Receptor TLR1:TLR2 Cascade	0.00091953	3.04	SOCS1;CD36
Toll Like Receptor TLR6:TLR2 Cascade	0.00091953	3.04	SOCS1;CD36
Hematopoietic cell lineage	0.00102141	2.99	CD36;HLA-DQB1
Interleukin-4 signaling pathway	0.00117278	2.93	SOCS1;JAK1
Platelet degranulation	0.00119524	2.92	SERPING1;CD36
Th17 cell differentiation	0.00124076	2.91	JAK1;HLA-DQB1
Leptin influence on immune response	0.0013106	2.88	CEACAM1;CD36
Response to elevated platelet cytosolic Ca2+	0.0013106	2.88	SERPING1;CD36
Activated TLR4 signalling	0.00135819	2.87	SOCS1;CD36
Toll Like Receptor 4 (TLR4) Cascade	0.00160845	2.79	SOCS1;CD36
Osteoclast differentiation	0.00174123	2.76	SOCS1;JAK1
Measles	0.0020512	2.69	MX1;JAK1
Toll-Like Receptors Cascades	0.00211018	2.68	SOCS1;CD36
Interleukin-5 regulation of apoptosis	0.00223055	2.65	CEACAM1;SOCS1
Phagosome	0.00248088	2.61	CD36;HLA-DQB1
Scavenging by Class B Receptors	0.00249771	2.6	CD36
TCA Cycle Nutrient Utilization and Invasiveness of Ovarian Cancer	0.00249771	2.6	JAK1
Hepatitis C	0.00257804	2.59	MX1;JAK1
Immunoregulatory interactions between a Lymphoid and a non-Lymphoid cell	0.00264381	2.58	KLRB1;KLRD1
Fibronectin matrix formation	0.00299658	2.52	CEACAM1
IFN gamma signaling pathway	0.00299658	2.52	JAK1
Tuberculosis	0.00341924	2.47	JAK1;HLA-DQB1
TSP-1 Induced Apoptosis in Microvascular Endothelial Cell	0.00349522	2.46	CD36
Kaposi sarcoma-associated herpesvirus infection	0.00368579	2.43	CCR5;JAK1
Cross-presentation of particulate exogenous antigens (phagosomes)	0.00399365	2.4	CD36
Stat3 Signaling Pathway	0.00399365	2.4	JAK1
Epstein-Barr virus infection	0.00428877	2.37	JAK1;HLA-DQB1
Viral carcinogenesis	0.00428877	2.37	CCR5;JAK1
HIV-induced T cell apoptosis	0.00449184	2.35	CCR5
IFN alpha signaling pathway	0.00449184	2.35	JAK1
MAPK1 (ERK2) activation	0.00449184	2.35	JAK1
Pertussis toxin-insensitive CCR5 Signaling in Macrophage	0.00449184	2.35	CCR5
Interferon-alpha signaling pathway	0.00498982	2.3	JAK1
MAPK3 (ERK1) activation	0.00498982	2.3	JAK1
Type III interferon signaling	0.00498982	2.3	JAK1
Human T-cell leukemia virus 1 infection	0.00506899	2.3	JAK1;HLA-DQB1
Human cytomegalovirus infection	0.00534264	2.27	CCR5;JAK1
IL22 Soluble Receptor Signaling Pathway	0.00548757	2.26	JAK1
IRAK4 deficiency (TLR2/4)	0.00548757	2.26	CD36
MyD88 deficiency (TLR2/4)	0.00548757	2.26	CD36
IL-10 Anti-inflammatory Signaling Pathway	0.00598509	2.22	JAK1
HIV life cycle early phase	0.0064824	2.19	CCR5
IL 6 signaling pathway	0.0064824	2.19	JAK1
Interleukin-22 soluble receptor signaling pathway	0.0064824	2.19	JAK1
ncRNAs involved in STAT3 signaling in hepatocellular carcinoma	0.0064824	2.19	JAK1
Antigen presentation: folding, assembly, and peptide loading of class I MHC proteins	0.00681117	2.17	SOCS1;CD36
Early Phase of HIV Life Cycle	0.00697947	2.16	CCR5
IL 2 signaling pathway	0.00697947	2.16	JAK1
Interleukin-4 regulation of apoptosis	0.00744474	2.13	MX1;HLA-DQB1
Coagulation intrinsic pathway	0.00747633	2.13	SERPING1
IL 4 signaling pathway	0.00747633	2.13	JAK1
IL-7 Signal Transduction	0.00747633	2.13	JAK1
IL12 and Stat4 Dependent Signaling Pathway in Th1 Development	0.00747633	2.13	CCR5
Interleukin-10 anti-inflammatory signaling pathway	0.00797296	2.1	JAK1
Interleukin-9 signaling pathway	0.00797296	2.1	JAK1
KIT signaling regulation	0.00797296	2.1	SOCS1
Regulation of KIT signaling	0.00797296	2.1	SOCS1
IL-9 Signaling Pathway	0.00846937	2.07	JAK1
Leptin Insulin Overlap	0.00846937	2.07	SOCS1
NO2-dependent IL-12 pathway in NK cells	0.00846937	2.07	CCR5
STAT3 pathway	0.00946151	2.02	JAK1
Class I MHC mediated antigen processing & presentation	0.00962109	2.02	SOCS1;CD36
EGF Signaling Pathway	0.00995725	2	JAK1
IL-6-type cytokine receptor ligand interactions	0.00995725	2	JAK1
Translocation of ZAP-70 to Immunological synapse	0.0104528	1.98	HLA-DQB1
Signaling by SCF-KIT	0.0108683	1.96	SOCS1;JAK1
Intrinsic Pathway of Fibrin Clot Formation	0.0109481	1.96	SERPING1
Ras-Independent pathway in NK cell-mediated cytotoxicity	0.0109481	1.96	KLRD1
Human papillomavirus infection	0.0111908	1.96	MX1;JAK1
Intrinsic Prothrombin Activation Pathway	0.0114431	1.96	SERPING1
RAF-independent MAPK1/3 activation	0.0114431	1.96	JAK1
Diseases associated with the TLR signaling cascade	0.011938	1.96	CD36
Diseases of Immune System	0.011938	1.96	CD36
Growth hormone receptor signaling	0.011938	1.96	SOCS1
Phosphorylation of CD3 and TCR zeta chains	0.011938	1.96	HLA-DQB1
IL-7 Signaling Pathway	0.0124326	1.96	JAK1
Dysregulated miRNA Targeting in Insulin/PI3K-AKT Signaling	0.012927	1.96	SOCS1
EPO Receptor Signaling	0.012927	1.96	SOCS1
Interleukin-27-mediated signaling events	0.012927	1.96	JAK1
PD-1 signaling	0.012927	1.96	HLA-DQB1
PDGF Signaling Pathway	0.012927	1.96	JAK1
DAP12 interactions	0.0131452	1.96	KLRD1;JAK1
Beta-arrestins in GPCR Desensitization	0.0139151	1.96	CCR5
Interferon-gamma signaling pathway	0.0139151	1.96	JAK1
Interleukin receptor SHC signaling	0.0139151	1.96	JAK1
Role of ERBB2 in Signal Transduction and Oncology	0.0139151	1.96	JAK1
Activation of cAMP-dependent protein kinase, PKA	0.0144088	1.96	CCR5
PDGFR-beta pathway	0.0144088	1.96	JAK1
Selective expression of chemokine receptors during T-cell polarization	0.0144088	1.96	CCR5
Asthma	0.0149024	1.96	HLA-DQB1
Interleukin-2/STAT5 pathway	0.0149024	1.96	JAK1
PDGFA signaling pathway	0.0149024	1.96	JAK1
Role of Beta-arrestins in the activation and targeting of MAP kinases	0.0149024	1.96	CCR5
IL17 signaling pathway	0.0153956	1.96	JAK1
Fibrin clot formation (clotting cascade)	0.0158887	1.96	SERPING1
Prothrombin activation intrinsic pathway	0.0158887	1.96	SERPING1
Roles of Beta-arrestin-dependent Recruitment of Src Kinases in GPCR Signaling	0.0168742	1.96	CCR5
Generation of second messenger molecules	0.0173666	1.96	HLA-DQB1
Interleukin-2/PI3K pathway	0.0173666	1.96	JAK1
Interleukin-7 signaling pathway	0.0173666	1.96	JAK1
Allograft rejection	0.0183507	1.96	HLA-DQB1
Formation of Fibrin Clot (Clotting Cascade)	0.0193339	1.96	SERPING1
PDGF Pathway	0.0193339	1.96	JAK1
Retinol metabolism	0.0193339	1.96	CD36
Vitamin A and carotenoid metabolism	0.0193339	1.96	CD36
ChREBP regulation by carbohydrates and cAMP	0.0198252	1.96	CCR5
Fat digestion and absorption	0.0198252	1.96	CD36
Signaling events mediated by T cell protein tyrosine phosphatase (TC-PTP)	0.0208071	1.96	JAK1
Activation of Csk by cAMP-dependent Protein Kinase Inhibits Signaling through the T Cell Receptor	0.0212978	1.96	CCR5
IL-6 signaling pathway	0.0212978	1.96	JAK1
Type 1 diabetes mellitus	0.0212978	1.96	HLA-DQB1
Hemostasis pathway	0.0217125	1.96	SERPING1;CD36
Integrated Cancer Pathway	0.0217882	1.96	JAK1
Interleukin-11 Signaling Pathway	0.0217882	1.96	JAK1
Interleukin-12/STAT4 pathway	0.0222784	1.96	CCR5
Interleukin-3 signaling pathway	0.0222784	1.96	JAK1
Interleukin-3, interleukin-5, and GM-CSF signaling	0.0222784	1.96	JAK1
Ion Channels and Their Functional Role in Vascular Endothelium	0.0222784	1.96	CCR5
Aryl Hydrocarbon Receptor	0.0227683	1.96	CD36
Thymic Stromal LymphoPoietin (TSLP) Signaling Pathway	0.0232581	1.96	JAK1
G beta:gamma signalling through PI3Kgamma	0.0237476	1.96	JAK1
Intestinal immune network for IgA production	0.0237476	1.96	HLA-DQB1
Herpes simplex virus 1 infection	0.0238457	1.96	JAK1;HLA-DQB1
Cholesterol metabolism	0.0242369	1.96	CD36
Hepatitis C and Hepatocellular Carcinoma	0.0242369	1.96	JAK1
IL-3 Signaling Pathway	0.0242369	1.96	JAK1
Interleukin-5 signaling pathway	0.0242369	1.96	JAK1
Type 2 diabetes mellitus	0.0247259	1.96	SOCS1
G-protein beta:gamma signalling	0.0252148	1.96	JAK1
Type I interferon (interferon-alpha/beta) pathway	0.0252148	1.96	JAK1
Autoimmune thyroid disease	0.0257034	1.96	HLA-DQB1
Signaling events mediated by stem cell factor receptor (c-Kit)	0.0257034	1.96	SOCS1
TGF Beta Signaling Pathway	0.0257034	1.96	JAK1
GPVI-mediated activation cascade	0.0261919	1.96	JAK1
Binding of chemokines to chemokine receptors	0.0266801	1.96	CCR5
Kit receptor signaling pathway	0.0266801	1.96	SOCS1
TGF-beta Receptor Signaling	0.0266801	1.96	JAK1
Chemokine receptors bind chemokines	0.0276558	1.96	CCR5
SHP2 signaling	0.0281433	1.96	JAK1
Complement and Coagulation Cascades	0.0286306	1.96	SERPING1
Viral myocarditis	0.0291177	1.96	HLA-DQB1
Leptin signaling pathway	0.0300913	1.96	JAK1
Inflammatory bowel disease (IBD)	0.0320357	1.96	HLA-DQB1
Oncostatin M Signaling Pathway	0.0320357	1.96	JAK1
Human Thyroid Stimulating Hormone (TSH) signaling pathway	0.0325213	1.96	JAK1
Thyroid-stimulating hormone signaling pathway	0.0325213	1.96	JAK1
Adipocytokine signaling pathway	0.0330066	1.96	CD36
PPAR signaling pathway	0.0330066	1.96	CD36
Staphylococcus aureus infection	0.0334917	1.96	HLA-DQB1
Pancreatic cancer	0.0344613	1.96	JAK1
Interleukin-6 signaling pathway	0.0349458	1.96	JAK1
Non-genomic actions of 1,25 dihydroxyvitamin D3	0.0349458	1.96	JAK1
Peptide GPCRs	0.0349458	1.96	CCR5
Costimulation by the CD28 family	0.03543	1.96	HLA-DQB1
Binding and Uptake of Ligands by Scavenger Receptors	0.0363978	1.96	CD36
Pertussis	0.0373648	1.96	SERPING1
Antigen processing: cross presentation	0.0388136	1.96	CD36
p73 transcription factor network	0.0388136	1.96	JAK1
Transcriptional regulation of white adipocyte differentiation	0.0388136	1.96	CD36
ECM-receptor interaction	0.0402604	1.96	CD36
Non-class A, B, C GPCRs	0.0421865	1.96	CCR5
Pancreatic adenocarcinoma pathway	0.0436288	1.96	JAK1
T-Cell antigen Receptor (TCR) Signaling Pathway	0.0441091	1.96	CCR5
Thymic stromal lymphopoietin (TSLP) pathway	0.0441091	1.96	CCR5
GPCRs, Other	0.0445892	1.96	CCR5
Rheumatoid arthritis	0.0445892	1.96	HLA-DQB1
Human Complement System	0.0474653	1.96	SERPING1
Downstream TCR signaling	0.0484222	1.96	HLA-DQB1
Cell surface interactions at the vascular wall	0.0493783	1.96	CEACAM1

## Sheet: Supplementary Table 10
Supplementary Table 10: Biological process gene ontology pathways analysis for the common significant genes of COVID-19 & PTSD
Pathways	GO Term	P-value	Log10pvalue	Genes
cytokine-mediated signaling pathway	GO:0019221	3.4e-09	8.47	CEACAM1;SOCS1;MX1;CD36;CCR5;JAK1;HLA-DQB1
regulation of response to interferon-gamma	GO:0060330	2.04e-05	4.69	SOCS1;JAK1
cellular response to interleukin-7	GO:0098761	3.83e-05	4.42	SOCS1;JAK1
regulation of sprouting angiogenesis	GO:1903670	3.83e-05	4.42	CEACAM1;JAK1
interleukin-7-mediated signaling pathway	GO:0038111	3.83e-05	4.42	SOCS1;JAK1
cellular response to cytokine stimulus	GO:0071345	5.02e-05	4.3	SOCS1;CD36;CCR5;JAK1
interferon-gamma-mediated signaling pathway	GO:0060334	5.17e-05	4.29	SOCS1;JAK1
receptor internalization	GO:0031623	0.000272	3.57	CEACAM1;CD36
second-messenger-mediated signaling	GO:0019932	0.000419	3.38	CD36;CCR5
cellular response to type I interferon	GO:0071357	0.00046	3.34	MX1;JAK1
type I interferon signaling pathway	GO:0060337	0.00046	3.34	MX1;JAK1
regulation of innate immune response	GO:0045088	0.000519	3.28	CD36;JAK1
interferon-gamma-mediated signaling pathway	GO:0060333	0.000534	3.27	JAK1;HLA-DQB1
regulation of cytokine-mediated signaling pathway	GO:0001959	0.00088	3.06	SOCS1;JAK1
cellular response to interferon-gamma	GO:0071346	0.00145584	2.84	JAK1;HLA-DQB1
platelet degranulation	GO:0002576	0.00166095	2.78	SERPING1;CD36
regulation of cytosolic calcium ion concentration	GO:0007204	0.00190727	2.72	CD36;CCR5
regulation of cytosolic calcium ion concentration	GO:0051480	0.00202201	2.69	CD36;CCR5
regulated exocytosis	GO:0045055	0.00235412	2.63	SERPING1;CD36
calcium ion into cytosol by sarcoplasmic reticulum	GO:0014808	0.00299658	2.52	CCR5
regulation of blood vessel remodeling	GO:0060312	0.00299658	2.52	CEACAM1
negative regulation of leukocyte degranulation	GO:0043301	0.00299658	2.52	CEACAM1
cellular response to bacterial lipopeptide	GO:0071221	0.00299658	2.52	CD36
cholesterol import	GO:0070508	0.00299658	2.52	CD36
sterol import	GO:0035376	0.00299658	2.52	CD36
negative regulation of complement activation	GO:0045916	0.00299658	2.52	SERPING1
membrane fusion involved in viral entry into host cell	GO:0039663	0.00349522	2.46	CCR5
regulation of protein heterodimerization activity	GO:0043497	0.00349522	2.46	CD36
response to type I interferon	GO:0034340	0.00349522	2.46	MX1
release of sequestered calcium ion into cytosol by endoplasmic reticulum	GO:1903514	0.00349522	2.46	CCR5
fusion of virus membrane with host plasma membrane	GO:0019064	0.00349522	2.46	CCR5
long-chain fatty acid import	GO:0044539	0.00349522	2.46	CD36
negative regulation of T cell mediated immunity	GO:0002710	0.00349522	2.46	CEACAM1
interleukin-1 beta secretion	GO:0050702	0.00399365	2.4	CD36
intestinal cholesterol absorption	GO:0030299	0.00399365	2.4	CD36
positive regulation of vasculogenesis	GO:2001214	0.00399365	2.4	CEACAM1
interleukin-21-mediated signaling pathway	GO:0038114	0.00399365	2.4	JAK1
lipoprotein transport	GO:0042953	0.00399365	2.4	CD36
insulin metabolic process	GO:1901142	0.00399365	2.4	CEACAM1
cGMP-mediated signaling	GO:0019934	0.00399365	2.4	CD36
negative regulation of biosynthetic process	GO:0009890	0.00399365	2.4	CEACAM1
negative regulation of vascular permeability	GO:0043116	0.00399365	2.4	CEACAM1
negative regulation of interleukin-1 production	GO:0032692	0.00399365	2.4	CEACAM1
cellular response to interleukin-21	GO:0098757	0.00399365	2.4	JAK1
immunoglobulin mediated immune response	GO:0016064	0.00399365	2.4	HLA-DQB1
negative regulation of leukocyte mediated cytotoxicity	GO:0001911	0.00399365	2.4	CEACAM1
negative regulation of platelet aggregation	GO:0090331	0.00399365	2.4	CEACAM1
positive regulation of regulatory T cell differentiation	GO:0045591	0.00399365	2.4	SOCS1
lipoprotein localization	GO:0044872	0.00399365	2.4	CD36
amyloid fibril formation	GO:1990000	0.00399365	2.4	CD36
positive regulation of cell differentiation	GO:0045597	0.004002	2.4	CEACAM1;CD36
dynamin family protein polymerization involved in membrane fission	GO:0003373	0.00449184	2.35	MX1
regulation of endothelial cell differentiation	GO:0045601	0.00449184	2.35	CEACAM1
intestinal lipid absorption	GO:0098856	0.00449184	2.35	CD36
interleukin-1 secretion	GO:0050701	0.00449184	2.35	CD36
dynamin family protein polymerization involved in mitochondrial fission	GO:0003374	0.00449184	2.35	MX1
negative regulation of natural killer cell mediated cytotoxicity	GO:0045953	0.00449184	2.35	CEACAM1
negative regulation of tyrosine phosphorylation of STAT protein	GO:0042532	0.00449184	2.35	SOCS1
sarcoplasmic reticulum calcium ion transport	GO:0070296	0.00449184	2.35	CCR5
interleukin-1 beta production	GO:0032611	0.00449184	2.35	CD36
regulation of natural killer cell mediated cytotoxicity directed against tumor cell target	GO:0002858	0.00498982	2.3	CEACAM1
regulation of granulocyte differentiation	GO:0030852	0.00498982	2.3	CEACAM1
regulation of NLRP3 inflammasome complex assembly	GO:1900225	0.00498982	2.3	CD36
negative regulation of homotypic cell-cell adhesion	GO:0034111	0.00498982	2.3	CEACAM1
interleukin-27-mediated signaling pathway	GO:0070106	0.00548757	2.26	JAK1
negative regulation of fatty acid biosynthetic process	GO:0045717	0.00548757	2.26	CEACAM1
interleukin-35-mediated signaling pathway	GO:0070757	0.00548757	2.26	JAK1
lymphocyte mediated immunity	GO:0002449	0.00548757	2.26	KLRD1
cellular response to interleukin-2	GO:0071352	0.00548757	2.26	JAK1
response to sterol	GO:0036314	0.00548757	2.26	CCR5
interleukin-2-mediated signaling pathway	GO:0038110	0.00548757	2.26	JAK1
regulation of vasculogenesis	GO:2001212	0.00598509	2.22	CEACAM1
negative regulation of fatty acid metabolic process	GO:0045922	0.00598509	2.22	CEACAM1
regulation of ERK1 and ERK2 cascade	GO:0070372	0.00640335	2.19	CEACAM1;CD36
response to fatty acid	GO:0070542	0.0064824	2.19	CD36
cellular response to low-density lipoprotein particle stimulus	GO:0071404	0.0064824	2.19	CD36
intestinal absorption	GO:0050892	0.0064824	2.19	CD36
sensory perception of taste	GO:0050909	0.0064824	2.19	CD36
cellular response to interleukin-15	GO:0071350	0.0064824	2.19	JAK1
interleukin-15-mediated signaling pathway	GO:0035723	0.0064824	2.19	JAK1
regulation of immune response	GO:0050776	0.00660579	2.18	KLRB1;KLRD1
epiboly involved in wound healing	GO:0090505	0.00697947	2.16	CEACAM1
negative regulation of T cell receptor signaling pathway	GO:0050860	0.00697947	2.16	CEACAM1
interleukin-6-mediated signaling pathway	GO:0070102	0.00697947	2.16	JAK1
regulation of platelet aggregation	GO:0090330	0.00697947	2.16	CEACAM1
response to cholesterol	GO:0070723	0.00747633	2.13	CCR5
negative regulation of platelet activation	GO:0010544	0.00747633	2.13	CEACAM1
nitric oxide mediated signal transduction	GO:0007263	0.00747633	2.13	CD36
regulation of T cell mediated cytotoxicity	GO:0001914	0.00747633	2.13	CEACAM1
positive regulation of macrophage derived foam cell differentiation	GO:0010744	0.00797296	2.1	CD36
regulation of energy homeostasis	GO:2000505	0.00797296	2.1	CD36
dendritic cell chemotaxis	GO:0002407	0.00797296	2.1	CCR5
regulation of reactive oxygen species biosynthetic process	GO:1903426	0.00797296	2.1	CD36
MAPK cascade	GO:0000165	0.00804833	2.09	CCR5;JAK1
negative regulation of lipid biosynthetic process	GO:0051055	0.00846937	2.07	CEACAM1
regulation of tissue remodeling	GO:0034103	0.00846937	2.07	CEACAM1
negative regulation of antigen receptor-mediated signaling pathway	GO:0050858	0.00846937	2.07	CEACAM1
regulation of epithelial cell differentiation	GO:0030856	0.00896555	2.05	CEACAM1
negative regulation of lipid metabolic process	GO:0045833	0.00946151	2.02	CEACAM1
negative regulation of innate immune response	GO:0045824	0.00995725	2	SERPING1
regulation of toll-like receptor signaling pathway	GO:0034121	0.00995725	2	CD36
regulation of regulatory T cell differentiation	GO:0045589	0.00995725	2	SOCS1
wound healing, spreading of cells	GO:0044319	0.00995725	2	CEACAM1
sterol transport	GO:0015918	0.0104528	1.98	CD36
mitochondrial fission	GO:0000266	0.0104528	1.98	MX1
regulation of ERBB signaling pathway	GO:1901184	0.0109481	1.96	CEACAM1
positive regulation of biosynthetic process	GO:0009891	0.0109481	1.96	CD36
cellular response to interleukin-6	GO:0071354	0.0114431	1.94	JAK1
cellular response to amyloid-beta	GO:1904646	0.0114431	1.94	CD36
negative regulation of insulin receptor signaling pathway	GO:0046627	0.0124326	1.91	SOCS1
long-chain fatty acid transport	GO:0015909	0.0124326	1.91	CD36
response to alcohol	GO:0097305	0.0124326	1.91	CCR5
positive regulation of nitric oxide metabolic process	GO:1904407	0.0124326	1.91	CD36
positive regulation of nitric oxide biosynthetic process	GO:0045429	0.0124326	1.91	CD36
response to amyloid-beta	GO:1904645	0.0124326	1.91	CD36
regulation of T cell receptor signaling pathway	GO:0050856	0.012927	1.91	CEACAM1
negative regulation of cellular response to insulin stimulus	GO:1900077	0.012927	1.91	SOCS1
negative regulation of myeloid leukocyte differentiation	GO:0002762	0.0134212	1.91	CEACAM1
negative regulation of peptidyl-tyrosine phosphorylation	GO:0050732	0.0134212	1.91	SOCS1
regulation of fatty acid biosynthetic process	GO:0042304	0.0139151	1.91	CEACAM1
regulation of lipid biosynthetic process	GO:0046890	0.0139151	1.91	CEACAM1
organelle fission	GO:0048285	0.0139151	1.91	MX1
positive regulation of sprouting angiogenesis	GO:1903672	0.0139151	1.91	JAK1
regulation of macrophage derived foam cell differentiation	GO:0010743	0.0144088	1.91	CD36
MyD88-dependent toll-like receptor signaling pathway	GO:0002755	0.0144088	1.91	CD36
bile acid and bile salt transport	GO:0015721	0.0149024	1.91	CEACAM1
positive regulation of reactive oxygen species biosynthetic process	GO:1903428	0.0149024	1.91	CD36
regulation of cell-cell adhesion	GO:0022407	0.0158887	1.91	CEACAM1
regulation of nitric oxide biosynthetic process	GO:0045428	0.0158887	1.91	CD36
positive regulation of T cell differentiation	GO:0045582	0.0158887	1.91	SOCS1
cyclic-nucleotide-mediated signaling	GO:0019935	0.0158887	1.91	CD36
positive regulation of cell-matrix adhesion	GO:0001954	0.0163815	1.91	CD36
entry into host cell	GO:0030260	0.0163815	1.91	CCR5
negative regulation of T cell activation	GO:0050868	0.0168742	1.91	CEACAM1
regulation of insulin receptor signaling pathway	GO:0046626	0.0168742	1.91	SOCS1
organic hydroxy compound transport	GO:0015850	0.0178587	1.91	CEACAM1
regulation of type I interferon-mediated signaling pathway	GO:0060338	0.0193339	1.91	JAK1
positive regulation of reactive oxygen species metabolic process	GO:2000379	0.0193339	1.91	CD36
negative regulation of STAT cascade	GO:1904893	0.0203163	1.91	SOCS1
cellular response to peptide	GO:1901653	0.0203163	1.91	CD36
regulation of protein modification process	GO:0031399	0.0208071	1.91	SOCS1
cholesterol transport	GO:0030301	0.0217882	1.91	CD36
peptidyl-tyrosine autophosphorylation	GO:0038083	0.0222784	1.91	JAK1
neutrophil degranulation	GO:0043312	0.0226796	1.91	CEACAM1;CD36
cellular response to interleukin-12	GO:0071349	0.0227683	1.91	JAK1
interleukin-12-mediated signaling pathway	GO:0035722	0.0227683	1.91	JAK1
neutrophil activation involved in immune response	GO:0002283	0.0230357	1.91	CEACAM1;CD36
negative regulation of cellular biosynthetic process	GO:0031327	0.0232581	1.91	CEACAM1
negative regulation of JAK-STAT cascade	GO:0046426	0.0232581	1.91	SOCS1
neutrophil mediated immunity	GO:0002446	0.0233942	1.91	CEACAM1;CD36
pattern recognition receptor signaling pathway	GO:0002221	0.0237476	1.91	CD36
regulation of epithelial cell migration	GO:0010632	0.0237476	1.91	CEACAM1
blood circulation	GO:0008015	0.0247259	1.91	SERPING1
negative regulation of viral genome replication	GO:0045071	0.0247259	1.91	MX1
positive regulation of cell-substrate adhesion	GO:0010811	0.0257034	1.91	CD36
regulation of cell-matrix adhesion	GO:0001952	0.0257034	1.91	CD36
monocarboxylic acid transport	GO:0015718	0.0261919	1.91	CEACAM1
membrane fusion	GO:0061025	0.0266801	1.91	MX1
cellular defense response	GO:0006968	0.0276558	1.91	CCR5
positive regulation of cell death	GO:0010942	0.0281433	1.91	CD36
integrin-mediated signaling pathway	GO:0007229	0.0286306	1.91	CEACAM1
regulation of epidermal growth factor receptor signaling pathway	GO:0042058	0.0286306	1.91	CEACAM1
receptor metabolic process	GO:0043112	0.0286306	1.91	CD36
negative regulation of viral life cycle	GO:1903901	0.0300913	1.91	MX1
regulation of tyrosine phosphorylation of STAT protein	GO:0042509	0.0300913	1.91	SOCS1
negative regulation of peptidase activity	GO:0010466	0.0305777	1.91	SERPING1
regulation of viral genome replication	GO:0045069	0.0310639	1.91	MX1
homophilic cell adhesion via plasma membrane adhesion molecules	GO:0007156	0.0315499	1.91	CEACAM1
regulation of JAK-STAT cascade	GO:0046425	0.0320357	1.91	SOCS1
negative regulation of epithelial cell proliferation	GO:0050680	0.0325213	1.91	CEACAM1
regulation of endopeptidase activity	GO:0052548	0.0334917	1.91	SERPING1
regulation of endothelial cell migration	GO:0010594	0.0339766	1.91	CEACAM1
negative regulation of developmental process	GO:0051093	0.0344613	1.91	CEACAM1
calcium-mediated signaling	GO:0019722	0.0344613	1.91	CCR5
response to insulin	GO:0032868	0.0349458	1.91	CEACAM1
antigen processing and presentation of exogenous peptide antigen via MHC class I, TAP-dependent	GO:0002479	0.0368814	1.91	CD36
antigen processing and presentation of exogenous peptide antigen via MHC class I	GO:0042590	0.0383309	1.91	CD36
peptidyl-tyrosine phosphorylation	GO:0018108	0.0388136	1.91	JAK1
regulation of phosphatidylinositol 3-kinase signaling	GO:0014066	0.0392961	1.91	CEACAM1
protein catabolic process	GO:0030163	0.0397784	1.91	CEACAM1
regulation of anatomical structure morphogenesis	GO:0022603	0.0402604	1.91	CEACAM1
negative regulation of endopeptidase activity	GO:0010951	0.0407423	1.91	SERPING1
cellular response to molecule of bacterial origin	GO:0071219	0.0412239	1.91	CCR5
toll-like receptor signaling pathway	GO:0002224	0.0421865	1.91	CD36
positive regulation of protein complex assembly	GO:0031334	0.0431482	1.91	CD36
divalent metal ion transport	GO:0070838	0.0431482	1.91	CCR5
lipid transport	GO:0006869	0.0445892	1.91	CEACAM1
cellular response to lipopolysaccharide	GO:0071222	0.0445892	1.91	CCR5
negative regulation of kinase activity	GO:0033673	0.0445892	1.91	CEACAM1
regulation of cell death	GO:0010941	0.0469865	1.91	CD36
antigen processing and presentation of exogenous peptide antigen	GO:0002478	0.0474653	1.91	HLA-DQB1
antigen processing and presentation of exogenous peptide antigen via MHC class II	GO:0019886	0.0474653	1.91	HLA-DQB1
antigen processing and presentation of peptide antigen via MHC class II	GO:0002495	0.0479439	1.91	HLA-DQB1
regulation of lipid metabolic process	GO:0019216	0.0489004	1.91	CD36

## Sheet: Supplementary Table 11
Supplementary Table 11: Significant signaling pathways for the common significant genes of COVID-19 & schizophrenia
Pathways	P.value	Log10pvalue	Genes
Binding of chemokines to chemokine receptors	0.00539277	2.27	XCL1
CD8/T cell receptor downstream pathway	0.00678853	2.17	EOMES
Chemokine receptors bind chemokines	0.00559223	2.25	XCL1
Chemokine signaling pathway	0.016333	1.79	XCL1
Class A/1 (Rhodopsin-like receptors)	0.0320398	1.49	XCL1
Cytokine-cytokine receptor interaction	0.0263249	1.58	XCL1
Development and heterogeneity of the ILC family	0.00319747	2.5	EOMES
Developmental Biology	0.0770571	1.11	EOMES
Endoderm Differentiation	0.0140505	1.85	EOMES
G alpha (q) signalling events	0.0190091	1.72	XCL1
Gastrin-CREB signaling pathway via PKC and MAPK	0.0204943	1.69	XCL1
GPCR downstream signaling	0.0958863	1.02	XCL1
GPCR ligand binding	0.0405805	1.39	XCL1
Interleukin-12-mediated signaling events	0.00648952	2.19	EOMES
Interleukin-2 signaling pathway	0.00179146	2.75	EOMES;XCL1
Interleukin-4 regulation of apoptosis	0.0265223	1.58	XCL1
Leptin influence on immune response	0.0109699	1.96	XCL1
Mesodermal Commitment Pathway	0.0146462	1.83	EOMES
Peptide G-protein coupled receptors	0.0191082	1.72	XCL1
Peptide ligand-binding receptors	0.0192072	1.72	XCL1
POU5F1 (OCT4), SOX2, NANOG differentiation	0.000999752	3	EOMES
Signal Transduction	0.231314	0.636	XCL1
Signaling by GPCR	0.0953157	1.02	XCL1
T cell receptor regulation of apoptosis	0.0593922	1.23	XCL1
Transcriptional regulation of pluripotent stem cells	0.00419563	2.38	EOMES

## Sheet: Supplementary Table 12
Supplementary Table 12:Biological process gene ontology pathways analysis for the common significant genes of COVID-19 & schizophrenia
Pathways	GO Term	P-value	Log10pvalue	Genes
regulation of CD4-positive, alpha-beta T cell activation	GO:2000516	0.0007	3.15	XCL1
regulation of natural killer cell chemotaxis	GO:2000501	0.0007	3.15	XCL1
negative regulation of T cell mediated immunity	GO:0002710	0.0007	3.15	XCL1
negative regulation of T cell cytokine production	GO:0002725	0.0007	3.15	XCL1
regulation of transforming growth factor beta production	GO:0071636	0.0008	3.1	XCL1
regulation of T-helper 2 cell cytokine production	GO:2000551	0.0008	3.1	XCL1
regulation of immunoglobulin mediated immune response	GO:0002891	0.0008	3.1	XCL1
positive regulation of T cell chemotaxis	GO:0010820	0.0009	3.05	XCL1
response to interleukin-4	GO:0070670	0.0009	3.05	XCL1
cellular response to interleukin-4	GO:0071353	0.0009	3.05	XCL1
regulation of T-helper 1 type immune response	GO:0002825	0.0009	3.05	XCL1
production of molecular mediator of immune response	GO:0002702	0.0009	3.05	XCL1
mesoderm morphogenesis	GO:0048332	0.001	3	EOMES
regulation of transforming growth factor beta production	GO:0071634	0.001	3	XCL1
positive regulation of type 2 immune response	GO:0002830	0.001	3	XCL1
regulation of T cell chemotaxis	GO:0010819	0.001	3	XCL1
positive regulation of T-helper 1 type immune response	GO:0002827	0.00119964	2.92	XCL1
positive regulation of T cell cytokine production	GO:0002726	0.00119964	2.92	XCL1
positive regulation of T cell mediated cytotoxicity	GO:0001916	0.00129958	2.89	XCL1
positive regulation of alpha-beta T cell proliferation	GO:0046641	0.00129958	2.89	XCL1
regulation of T cell cytokine production	GO:0002724	0.00129958	2.89	XCL1
negative regulation of interleukin-2 production	GO:0032703	0.00149945	2.82	XCL1
regulation of T cell mediated cytotoxicity	GO:0001914	0.00149945	2.82	XCL1
cytokine production involved in immune response	GO:0002719	0.00149945	2.82	XCL1
endoderm development	GO:0007492	0.00149945	2.82	EOMES
positive regulation of cytokine production involved in immune response	GO:0002720	0.00149945	2.82	XCL1
negative regulation of transcription, DNA-templated	GO:0045892	0.00165044	2.78	EOMES;XCL1
gastrulation	GO:0007369	0.00169929	2.77	EOMES
positive regulation of lymphocyte migration	GO:2000403	0.00169929	2.77	XCL1
positive regulation of immunoglobulin production	GO:0002639	0.00189911	2.72	XCL1
negative regulation of interferon-gamma production	GO:0032689	0.00199901	2.7	XCL1
mesoderm formation	GO:0001707	0.00199901	2.7	EOMES
positive regulation of T cell migration	GO:2000406	0.00199901	2.7	XCL1
regulation of interleukin-2 production	GO:0032663	0.00209891	2.68	XCL1
positive regulation of T cell mediated immunity	GO:0002711	0.00209891	2.68	XCL1
positive regulation of interleukin-10 production	GO:0032733	0.00219881	2.66	XCL1
eosinophil migration	GO:0072677	0.00239858	2.62	XCL1
negative regulation of sequestering of calcium ion	GO:0051283	0.00239858	2.62	XCL1
positive regulation of neutrophil chemotaxis	GO:0090023	0.00239858	2.62	XCL1
eosinophil chemotaxis	GO:0048245	0.00239858	2.62	XCL1
positive regulation of neutrophil migration	GO:1902624	0.00249846	2.6	XCL1
positive regulation of calcium ion transmembrane transport	GO:1904427	0.00249846	2.6	XCL1
regulation of interleukin-10 production	GO:0032653	0.00249846	2.6	XCL1
positive regulation of leukocyte mediated cytotoxicity	GO:0001912	0.00249846	2.6	XCL1
positive regulation of granulocyte chemotaxis	GO:0071624	0.00259833	2.59	XCL1
release of sequestered calcium ion into cytosol	GO:0051209	0.0026982	2.57	XCL1
regulation of neutrophil chemotaxis	GO:0090022	0.00289792	2.54	XCL1
regulation of leukocyte chemotaxis	GO:0002688	0.00299778	2.52	XCL1
positive regulation of release of sequestered calcium ion into cytosol	GO:0051281	0.00309763	2.51	XCL1
positive regulation of calcium ion transport into cytosol	GO:0010524	0.00319747	2.5	XCL1
positive regulation of leukocyte migration	GO:0002687	0.00339714	2.47	XCL1
endoderm formation	GO:0001706	0.00359679	2.44	EOMES
calcium ion transmembrane import into cytosol	GO:0097553	0.00359679	2.44	XCL1
epithelial to mesenchymal transition	GO:0001837	0.00369661	2.43	EOMES
monocyte chemotaxis	GO:0002548	0.00409584	2.39	XCL1
regulation of interferon-gamma production	GO:0032649	0.00429542	2.37	XCL1
lymphocyte chemotaxis	GO:0048247	0.00439521	2.36	XCL1
positive regulation of chemotaxis	GO:0050921	0.00479429	2.32	XCL1
regulation of release of sequestered calcium ion into cytosol	GO:0051279	0.00489405	2.31	XCL1
chemokine-mediated signaling pathway	GO:0070098	0.0051933	2.28	XCL1
neutrophil chemotaxis	GO:0030593	0.00529304	2.28	XCL1
granulocyte chemotaxis	GO:0071621	0.00559223	2.25	XCL1
neutrophil migration	GO:1990266	0.00579166	2.24	XCL1
positive regulation of leukocyte chemotaxis	GO:0002690	0.00609077	2.22	XCL1
regulation of transcription, DNA-templated	GO:0006355	0.00638026	2.2	EOMES;XCL1
response to interferon-gamma	GO:0034341	0.00678853	2.17	XCL1
regulation of defense response	GO:0031347	0.00748604	2.13	XCL1
response to interleukin-1	GO:0070555	0.00758566	2.12	XCL1
response to tumor necrosis factor	GO:0034612	0.00967662	2.01	XCL1
cellular response to transforming growth factor beta stimulus	GO:0071560	0.00997515	2	XCL1
regulation of response to external stimulus	GO:0032101	0.0106715	1.97	XCL1
negative regulation of cytokine production	GO:0001818	0.0109699	1.96	XCL1
cellular response to interferon-gamma	GO:0071346	0.0115665	1.94	XCL1
brain development	GO:0007420	0.0118648	1.93	EOMES
cellular response to growth factor stimulus	GO:0071363	0.0138519	1.86	XCL1
negative regulation of sequence-specific DNA binding transcription factor activity	GO:0043433	0.0139512	1.86	XCL1
cellular response to interleukin-1	GO:0071347	0.014944	1.83	XCL1
regulation of inflammatory response	GO:0050727	0.0165314	1.78	XCL1
positive regulation of hydrolase activity	GO:0051345	0.0171263	1.77	XCL1
regulation of GTPase activity	GO:0043087	0.018712	1.73	XCL1
positive regulation of GTPase activity	GO:0043547	0.0191082	1.72	XCL1
cellular response to tumor necrosis factor	GO:0071356	0.0193062	1.71	XCL1
positive regulation of ERK1 and ERK2 cascade	GO:0070374	0.0199993	1.7	XCL1
central nervous system development	GO:0007417	0.0215827	1.67	EOMES
positive regulation of cytokine production	GO:0001819	0.0218794	1.66	XCL1
regulation of ERK1 and ERK2 cascade	GO:0070372	0.0245479	1.61	XCL1
inflammatory response	GO:0006954	0.0250417	1.6	XCL1
positive regulation of MAPK cascade	GO:0043410	0.0286917	1.54	XCL1
negative regulation of nucleic acid-templated transcription	GO:1903507	0.043908	1.36	XCL1
cellular response to cytokine stimulus	GO:0071345	0.0450811	1.35	XCL1
positive regulation of nucleic acid-templated transcription	GO:1903508	0.049571	1.3	EOMES
