# Supplementary material for: COVID-19 patient transcriptomic and genomic profiling reveals comorbidity interactions with psychiatric disorders
Source: Transl Psychiatry. 2021 Mar 15;11:160. doi: 10.1038/s41398-020-01151-3 (PMC7957287; doi:10.1038/s41398-020-01151-3)
Supplement: Supplementary file 8 — Supplementary Table 13-18 [file 41398_2020_1151_MOESM8_ESM.xlsx]

## Sheet: Supplementary Table 13
Supplementary Table 13: Significant signaling pathways for the common significant genes of COVID-19 & bipolar disorder
Pathways	P.value	Log10pvalue	Genes
Lipid metabolism regulation by PPAR-alpha	0.000181807	3.74	TIAM2;RORA;PPARGC1A
PPARA activates gene expression	0.000186646	3.73	TIAM2;RORA;PPARGC1A
Regulation of lipid metabolism by PPAR-alpha	0.000201665	3.7	TIAM2;RORA;PPARGC1A
Interaction between L1-type proteins and ankyrins	0.000304342	3.52	KCNQ2;ANK3
RORA activates circadian expression	0.000328492	3.48	RORA;PPARGC1A
Interaction between L1 and Ankyrins	0.00037951	3.42	KCNQ2;ANK3
Fatty acid, triacylglycerol, and ketone body metabolism	0.000650673	3.19	TIAM2;RORA;PPARGC1A
BMAL1-CLOCK/NPAS2 activates circadian expression	0.000653598	3.18	RORA;PPARGC1A
Splicing factor NOVA regulated synaptic proteins	0.000798579	3.1	KCNQ2;ANK3
Circadian rhythm	0.00173303	2.76	RORA;PPARGC1A
SIDS susceptibility pathways	0.00202024	2.69	RORA;PPARGC1A
L1CAM interactions	0.00392987	2.41	KCNQ2;ANK3
Neuroregulin receptor degredation ErbB3 receptor	0.00598569	2.22	NRG3
Developmental Biology	0.00693531	2.16	NRG3;KCNQ2;ANK3;PPARGC1A
Gamma-secretase-mediated ErbB4 signaling pathway	0.00698	2.16	NRG3
Adipogenesis	0.00771031	2.11	RORA;PPARGC1A
Caloric restriction and aging	0.00797336	2.1	PPARGC1A
FTO Obesity Variant Mechanism	0.00797336	2.1	PPARGC1A
g-Secretase mediated ErbB4 Signaling Pathway	0.00797336	2.1	NRG3
NR1D1 (REV-ERBA) represses gene expression	0.00797336	2.1	PPARGC1A
PPAR-gamma coactivator in obesity and thermogenesis	0.00896577	2.05	PPARGC1A
PPAR-gamma Coactivators in Obesity and Thermogenesis	0.00896577	2.05	PPARGC1A
Activation of PPARGC1A (PGC-1alpha) by phosphorylation	0.00995725	2	PPARGC1A
mRNA processing	0.0101189	1.99	RBFOX1;PCBP3;PPARGC1A
Sudden Infant Death Syndrome Pathways	0.010733	1.97	RORA;PPARGC1A
Lipid and lipoprotein metabolism	0.0121523	1.92	TIAM2;RORA;PPARGC1A
ERBB2 Activates PTK6 Signaling	0.012926	1.89	NRG3
Axon guidance	0.0139671	1.85	NRG3;KCNQ2;ANK3;KCNQ2
ERBB2 Regulates Cell Motility	0.0149005	1.83	NRG3
GPCRs, Class C Metabotropic glutamate, pheromone	0.0149005	1.83	GRM7
Mammary gland development pathway - Embryonic development (Stage 1 of 4)	0.0149005	1.83	NRG3
GRB2 events in ERBB2 signaling	0.0158863	1.8	NRG3
SREBF and miR-33 in cholesterol and lipid homeostasis	0.0158863	1.8	PPARGC1A
Ion channel function in vascular endothelium	0.0168712	1.77	KCNQ2
Class C GPCRs (metabotropic glutamate and pheromone receptors)	0.0188382	1.72	GRM7
Farnesoid X Receptor Pathway	0.0188382	1.72	PPARGC1A
Mitochondrial gene expression	0.0188382	1.72	PPARGC1A
Regulation of PGC-1a	0.0198203	1.7	PPARGC1A
Transcription factor regulation in adipogenesis	0.0217817	1.66	PPARGC1A
Protein export	0.022761	1.64	IMMP2L
Differentiation of white and brown adipocyte	0.0247168	1.61	PPARGC1A
SHC1 events in ERBB2 signaling	0.0247168	1.61	NRG3
CARM1 and regulation of the estrogen receptor	0.0256933	1.59	PPARGC1A
Estrogen receptor transcription factor targets	0.0256933	1.59	PPARGC1A
PGC-1a regulation	0.0256933	1.59	PPARGC1A
Metabolism of lipids and lipoproteins	0.0267393	1.57	TIAM2;RORA;PPARGC1A
Oligodendrocyte Specification and differentiation(including remyelination), leading to Myelin Components for CNS	0.02959	1.53	SOX5
Factors and pathways affecting insulin-like growth factor (IGF1)-Akt signaling	0.0305619	1.51	PPARGC1A
Constitutive Androstane Receptor Pathway	0.0315328	1.5	PPARGC1A
Development and heterogeneity of the ILC family	0.0315328	1.5	RORA
White fat cell differentiation	0.0315328	1.5	RORA
Inactivation, recovery and regulation of the phototransduction cascade	0.0325028	1.49	CAMKMT
Pregnane X Receptor pathway	0.0325028	1.49	PPARGC1A
The phototransduction cascade	0.0334719	1.48	CAMKMT
ERBB4 signaling events	0.0373391	1.43	NRG3
Nuclear receptors	0.0373391	1.43	RORA
p38 alpha/beta MAPK downstream pathway	0.0373391	1.43	PPARGC1A
RAC1 activity regulation	0.0373391	1.43	TIAM2
Class C/3 (Metabotropic glutamate/pheromone receptors)	0.0392671	1.41	GRM7
Nuclear signaling by ErbB4	0.0392671	1.41	NRG3
Transcriptional activation of mitochondrial biogenesis	0.0392671	1.41	PPARGC1A
Muscarinic acetylcholine receptor 1 and 3 signaling pathway	0.0411915	1.39	KCNQ2
Voltage-gated potassium channels	0.0421524	1.38	KCNQ2
PI3K events in ERBB2 signaling	0.0431123	1.37	NRG3
Ion Channels and Their Functional Role in Vascular Endothelium	0.0440713	1.36	KCNQ2
NRAGE signals death through JNK	0.0440713	1.36	TIAM2
Prostaglandin Synthesis and Regulation	0.0440713	1.36	PPARGC1A
Signaling by ERBB2	0.0440713	1.36	NRG3
ErbB signaling pathway	0.0450293	1.35	NRG3
Agrin in postsynaptic differentiation	0.0459865	1.34	NRG3
Mecp2 and Associated Rett Syndrome	0.0459865	1.34	RBFOX1
Energy metabolism	0.0469428	1.33	PPARGC1A
Mitochondrial biogenesis	0.0478981	1.32	PPARGC1A
Nuclear receptor transcription pathway	0.0498061	1.3	RORA

## Sheet: Supplementary Table 14
Supplementary Table 14: Biological process gene ontology pathways analysis for the common significant genes of COVID-19 & bipolar disorder
Pathways	GO Term	P-value	Log10pvalue	Genes
regulation of potassium ion transport	GO:0043266	0.000586	3.23	DPP10;ANK3
positive regulation of protein localization to membrane	GO:1905477	0.00401199	2.4	DPP10;ANK3
mRNA metabolic process	GO:0016071	0.00417861	2.38	PCBP3;PPARGC1A
regulation of lipid metabolic process	GO:0019216	0.0044345	2.35	TIAM2;RORA
positive regulation of action potential	GO:0045760	0.00598569	2.22	ANK3
regulation of mesenchymal stem cell differentiation	GO:2000739	0.00598569	2.22	SOX5
G-protein coupled glutamate receptor signaling pathway	GO:0007196	0.00598569	2.22	GRM7
positive regulation of ATP biosynthetic process	GO:2001171	0.00598569	2.22	PPARGC1A
positive regulation of sodium ion transmembrane transport	GO:1902307	0.00598569	2.22	ANK3
negative regulation of amino acid transport	GO:0051956	0.00598569	2.22	GRM7
cellular response to magnesium ion	GO:0071286	0.00598569	2.22	ANK3
regulation of delayed rectifier potassium channel activity	GO:1902260	0.00598569	2.22	ANK3
protein localization to cell periphery	GO:1990778	0.00601784	2.22	DPP10;ANK3
regulation of transcription involved in cell fate commitment	GO:0060850	0.00698	2.16	RORA
positive regulation of membrane depolarization	GO:1904181	0.00698	2.16	ANK3
nucleic acid transport	GO:0050657	0.00698	2.16	RBFOX1
brown fat cell differentiation	GO:0050873	0.00698	2.16	PPARGC1A
protein localization to plasma membrane	GO:0072659	0.00737831	2.13	DPP10;ANK3
regulation of voltage-gated potassium channel activity	GO:1903817	0.00797336	2.1	ANK3
positive regulation of membrane potential	GO:0045838	0.00797336	2.1	ANK3
response to magnesium ion	GO:0032026	0.00797336	2.1	ANK3
regulation of ATP biosynthetic process	GO:2001169	0.00797336	2.1	PPARGC1A
T-helper 17 cell differentiation	GO:0072539	0.00797336	2.1	RORA
mitochondrial protein processing	GO:0034982	0.00896577	2.05	IMMP2L
regulation of homotypic cell-cell adhesion	GO:0034110	0.00896577	2.05	ANK3
cytoskeletal anchoring at plasma membrane	GO:0007016	0.00896577	2.05	ANK3
positive regulation of circadian rhythm	GO:0042753	0.00995725	2	RORA
T-helper cell differentiation	GO:0042093	0.0109478	1.96	RORA
positive regulation of chondrocyte differentiation	GO:0032332	0.0109478	1.96	SOX5
cellular response to sterol	GO:0036315	0.0109478	1.96	RORA
positive regulation of fatty acid oxidation	GO:0046321	0.0109478	1.96	PPARGC1A
response to sterol	GO:0036314	0.0109478	1.96	RORA
positive regulation of sodium ion transmembrane transporter activity	GO:2000651	0.0109478	1.96	ANK3
positive regulation of glucose metabolic process	GO:0010907	0.0109478	1.96	PPARGC1A
transcription initiation from RNA polymerase II promoter	GO:0006367	0.0109942	1.96	RORA;PPARGC1A
protein localization to membrane	GO:0072657	0.0109942	1.96	DPP10;ANK3
transcription from RNA polymerase II promoter	GO:0006366	0.0118861	1.92	RORA;PPARGC1A;SOX5
mitochondrion organization	GO:0007005	0.0119305	1.92	IMMP2L;PPARGC1A
positive regulation of stem cell differentiation	GO:2000738	0.0119374	1.92	SOX5
regulation of cell communication by electrical coupling	GO:0010649	0.0119374	1.92	ANK3
regulation of cholesterol homeostasis	GO:2000188	0.0119374	1.92	RORA
positive regulation of sodium ion transport	GO:0010765	0.012926	1.89	ANK3
regulation of fatty acid oxidation	GO:0046320	0.012926	1.89	PPARGC1A
regulation of cellular carbohydrate metabolic process	GO:0010675	0.012926	1.89	RORA
DNA-templated transcription, initiation	GO:0006352	0.014642	1.83	RORA;PPARGC1A
positive regulation of peptidyl-lysine acetylation	GO:2000758	0.0149005	1.83	PPARGC1A
regulation of delayed rectifier potassium channel activity	GO:1902259	0.0149005	1.83	ANK3
G-protein coupled glutamate receptor signaling pathway	GO:0007216	0.0149005	1.83	GRM7
regulation of cartilage development	GO:0061035	0.0149005	1.83	SOX5
regulation of energy homeostasis	GO:2000505	0.0158863	1.8	PPARGC1A
regulation of steroid metabolic process	GO:0019218	0.0158863	1.8	RORA
positive regulation of cation transmembrane transport	GO:1904064	0.0168712	1.77	ANK3
positive regulation of fatty acid metabolic process	GO:0045923	0.0168712	1.77	PPARGC1A
positive regulation of cartilage development	GO:0061036	0.0168712	1.77	SOX5
positive regulation of multicellular organismal process	GO:0051240	0.0171129	1.77	PPARGC1A;SOX5
regulation of gluconeogenesis	GO:0006111	0.0188382	1.72	PPARGC1A
neuromuscular junction development	GO:0007528	0.0198203	1.7	ANK3
positive regulation of histone acetylation	GO:0035066	0.0208015	1.68	PPARGC1A
positive regulation of protein targeting to membrane	GO:0090314	0.0217817	1.66	ANK3
acylglycerol homeostasis	GO:0055090	0.0217817	1.66	RORA
positive regulation of ATP metabolic process	GO:1903580	0.022761	1.64	PPARGC1A
membrane assembly	GO:0071709	0.022761	1.64	ANK3
divalent inorganic cation homeostasis	GO:0072507	0.022761	1.64	ANK3
regulation of chondrocyte differentiation	GO:0032330	0.022761	1.64	SOX5
positive regulation of ion transmembrane transporter activity	GO:0032414	0.022761	1.64	ANK3
neuronal action potential	GO:0019228	0.022761	1.64	ANK3
anterograde trans-synaptic signaling	GO:0098916	0.0236356	1.63	GRM7;KCNQ2
Golgi to plasma membrane protein transport	GO:0043001	0.0237393	1.62	ANK3
positive regulation of purine nucleotide biosynthetic process	GO:1900373	0.0237393	1.62	PPARGC1A
positive regulation of vascular endothelial growth factor production	GO:0010575	0.0237393	1.62	RORA
signal peptide processing	GO:0006465	0.0247168	1.61	IMMP2L
regulation of glucose metabolic process	GO:0010906	0.0247168	1.61	RORA
regulation of rhodopsin mediated signaling pathway	GO:0022400	0.0256933	1.59	CAMKMT
regulation of histone acetylation	GO:0035065	0.0256933	1.59	PPARGC1A
regulation of vascular endothelial growth factor production	GO:0010574	0.0266688	1.57	RORA
regulation of protein targeting to membrane	GO:0090313	0.0266688	1.57	ANK3
triglyceride homeostasis	GO:0070328	0.0276435	1.56	RORA
positive regulation of cell communication	GO:0010647	0.0276435	1.56	ANK3
protein alkylation	GO:0008213	0.0286172	1.54	CAMKMT
positive regulation of histone modification	GO:0031058	0.0286172	1.54	PPARGC1A
positive regulation of cation channel activity	GO:2001259	0.02959	1.53	ANK3
regulation of cation transmembrane transport	GO:1904062	0.02959	1.53	DPP10
negative regulation of secretion by cell	GO:1903531	0.02959	1.53	GRM7
regulation of potassium ion transmembrane transport	GO:1901379	0.0315328	1.5	DPP10
negative regulation of fat cell differentiation	GO:0045599	0.0315328	1.5	RORA
positive regulation of organelle organization	GO:0010638	0.0325028	1.49	PPARGC1A
cellular glucose homeostasis	GO:0001678	0.0325028	1.49	PPARGC1A
positive regulation of cell-cell adhesion	GO:0022409	0.0325028	1.49	ANK3
chemical synaptic transmission	GO:0007268	0.0333126	1.48	GRM7;KCNQ2
regulation of sodium ion transport	GO:0002028	0.0344401	1.46	ANK3
glutamate receptor signaling pathway	GO:0007215	0.0354073	1.45	GRM7
muscle cell differentiation	GO:0042692	0.0354073	1.45	RORA
plasma membrane organization	GO:0007009	0.0354073	1.45	ANK3
regulation of smoothened signaling pathway	GO:0008589	0.0354073	1.45	RORA
regulation of metal ion transport	GO:0010959	0.0363737	1.44	ANK3
regulation of sodium ion transmembrane transporter activity	GO:2000649	0.0363737	1.44	ANK3
Golgi to plasma membrane transport	GO:0006893	0.0383036	1.42	ANK3
regulation of alternative mRNA splicing, via spliceosome	GO:0000381	0.0383036	1.42	RBFOX1
androgen receptor signaling pathway	GO:0030521	0.0392671	1.41	PPARGC1A
positive regulation of gene expression	GO:0010628	0.0399091	1.4	RORA;ANK3;PPARGC1A
gluconeogenesis	GO:0006094	0.0402298	1.4	PPARGC1A
positive regulation of protein localization to plasma membrane	GO:1903078	0.0421524	1.38	DPP10
hexose biosynthetic process	GO:0019319	0.0431123	1.37	PPARGC1A
metal ion homeostasis	GO:0055065	0.0440713	1.36	ANK3
regulation of synaptic transmission, glutamatergic	GO:0051966	0.0440713	1.36	GRM7
protein methylation	GO:0006479	0.0450293	1.35	CAMKMT
positive regulation of protein localization to cell periphery	GO:1904377	0.0450293	1.35	DPP10
positive regulation of ion transport	GO:0043270	0.0450293	1.35	ANK3
negative regulation of I-kappaB kinase/NF-kappaB signaling	GO:0043124	0.0459865	1.34	RORA
regulation of mitochondrion organization	GO:0010821	0.0469428	1.33	PPARGC1A
fatty acid oxidation	GO:0019395	0.0488526	1.31	PPARGC1A

## Sheet: Supplementary Table 15
Supplementary Table 15: Significant signaling pathways for the common significant genes of COVID-19 & PTSD
Pathways	P.value	Log10pvalue	Genes
Ion transport by P-type ATPases	0.00539048	2.27	ATP10B
Parkinsons Disease Pathway	0.00568939	2.24	PRKN
Ion channel transport	0.00912248	2.04	ATP10B
Mitophagy	0.00971873	2.01	PRKN
Parkin-Ubiquitin Proteasomal System pathway	0.0104637	1.98	PRKN
Ubiquitin mediated proteolysis	0.0204104	1.69	PRKN
Protein processing in endoplasmic reticulum	0.0245474	1.61	PRKN
Transmembrane transport of small molecules	0.0434132	1.36	ATP10B

## Sheet: Supplementary Table 16
Supplementary Table 16: Biological process gene ontology pathways analysis for the common significant genes of COVID-19 & PTSD
Pathways	GO Term	P-value	Log10pvalue	Genes
response to manganese ion	GO:0010042	0.0009	3.05	PRKN
neuron intrinsic apoptotic signaling pathway	GO:1903376	0.0009	3.05	PRKN
regulation of glucokinase activity	GO:0033131	0.0009	3.05	PRKN
regulation of dopamine metabolic process	GO:0042053	0.0009	3.05	PRKN
regulation of cellular response to oxidative stress	GO:1900407	0.0009	3.05	PRKN
regulation of protein targeting	GO:1903533	0.0009	3.05	PRKN
regulation of mitophagy to mitochondrial depolarization	GO:0098779	0.0009	3.05	PRKN
intrinsic apoptotic signaling pathway by p53 class mediator	GO:1902253	0.0009	3.05	PRKN
positive regulation of autophagy of mitochondrion	GO:1903599	0.00104966	2.98	PRKN
tumor necrosis factor-mediated signaling pathway	GO:1903265	0.00104966	2.98	PRKN
regulation of mitochondrial fusion	GO:0010635	0.00104966	2.98	PRKN
regulation of response to oxidative stress	GO:1902882	0.00119955	2.92	PRKN
establishment of protein localization to mitochondrion	GO:1903747	0.00119955	2.92	PRKN
negative regulation of exocytosis	GO:0045920	0.00119955	2.92	PRKN
regulation of lipid transport	GO:0032368	0.00119955	2.92	PRKN
protein K6-linked ubiquitination	GO:0085020	0.00119955	2.92	PRKN
cellular response to dopamine	GO:1903351	0.00134943	2.87	PRKN
regulation of oxidative stress-induced cell death	GO:1903201	0.00134943	2.87	PRKN
response to dopamine	GO:1903350	0.00134943	2.87	PRKN
regulation of oxidative stress-induced neuron death	GO:1903204	0.0014993	2.82	PRKN
positive regulation of cytoplasmic transport	GO:1903651	0.0014993	2.82	PRKN
negative regulation by host of viral process	GO:0044793	0.0014993	2.82	PRKN
modulation by host of viral genome replication	GO:0044827	0.00164914	2.78	PRKN
negative regulation of oxidoreductase activity	GO:0051354	0.00179898	2.74	PRKN
modulation by virus of host process	GO:0019054	0.00194879	2.71	PRKN
regulation of cellular carbohydrate metabolic process	GO:0010675	0.00194879	2.71	PRKN
regulation of synaptic vesicle transport	GO:1902803	0.00194879	2.71	PRKN
regulation of protein modification by small protein conjugation or removal	GO:1903320	0.0020986	2.68	PRKN
negative regulation of intrinsic apoptotic signaling pathway by p53 class mediator	GO:1902254	0.0020986	2.68	PRKN
negative regulation of endoplasmic reticulum stress-induced intrinsic apoptotic signaling pathway	GO:1902236	0.0020986	2.68	PRKN
positive regulation of mitochondrial fission	GO:0090141	0.0020986	2.68	PRKN
catecholamine metabolic process	GO:0006584	0.00224838	2.65	PRKN
negative regulation of release of cytochrome c from mitochondria	GO:0090201	0.00224838	2.65	PRKN
negative regulation of insulin secretion	GO:0046676	0.00224838	2.65	PRKN
negative regulation of signal transduction by p53 class mediator	GO:1901797	0.00224838	2.65	PRKN
regulation of exosomal secretion	GO:1903541	0.00239816	2.62	PRKN
regulation of dopamine secretion	GO:0014059	0.00239816	2.62	PRKN
negative regulation of peptide hormone secretion	GO:0090278	0.00239816	2.62	PRKN
regulation of protein localization to membrane	GO:1905475	0.00254792	2.59	PRKN
negative regulation of reactive oxygen species metabolic process	GO:2000378	0.00254792	2.59	PRKN
negative regulation of oxidative stress-induced intrinsic apoptotic signaling pathway	GO:1902176	0.00269766	2.57	PRKN
regulation of mitochondrial fission	GO:0090140	0.00284739	2.55	PRKN
negative regulation of actin filament bundle assembly	GO:0032232	0.0029971	2.52	PRKN
regulation of endoplasmic reticulum stress-induced intrinsic apoptotic signaling pathway	GO:1902235	0.0029971	2.52	PRKN
regulation of transport	GO:0051049	0.0029971	2.52	PRKN
dopamine metabolic process	GO:0042417	0.0029971	2.52	PRKN
phospholipid translocation	GO:0045332	0.0031468	2.5	ATP10B
mitochondrial fission	GO:0000266	0.0031468	2.5	PRKN
negative regulation of response to endoplasmic reticulum stress	GO:1903573	0.00329648	2.48	PRKN
regulation of catecholamine secretion	GO:0050433	0.00329648	2.48	PRKN
cellular response to unfolded protein	GO:0034620	0.00329648	2.48	PRKN
lipid translocation	GO:0034204	0.00329648	2.48	ATP10B
positive regulation of proteolysis involved in cellular protein catabolic process	GO:1903052	0.00329648	2.48	PRKN
cellular response to ammonium ion	GO:0071242	0.00344615	2.46	PRKN
cellular response to catecholamine stimulus	GO:0071870	0.00344615	2.46	PRKN
divalent inorganic cation homeostasis	GO:0072507	0.00344615	2.46	PRKN
negative regulation of cytoskeleton organization	GO:0051494	0.00359581	2.44	PRKN
negative regulation of oxidative stress-induced cell death	GO:1903202	0.00359581	2.44	PRKN
regulation of actin filament bundle assembly	GO:0032231	0.00359581	2.44	PRKN
transition metal ion homeostasis	GO:0055076	0.00359581	2.44	PRKN
regulation of glucose metabolic process	GO:0010906	0.00374545	2.43	PRKN
regulation of autophagy of mitochondrion	GO:1903146	0.00404468	2.39	PRKN
cellular response to topologically incorrect protein	GO:0035967	0.00404468	2.39	PRKN
organelle fission	GO:0048285	0.00419427	2.38	PRKN
protein K11-linked ubiquitination	GO:0070979	0.00419427	2.38	PRKN
negative regulation of JNK cascade	GO:0046329	0.00419427	2.38	PRKN
negative regulation of stress-activated MAPK cascade	GO:0032873	0.00449341	2.35	PRKN
regulation of cation transmembrane transport	GO:1904062	0.00449341	2.35	DPP6
zinc ion homeostasis	GO:0055069	0.00464296	2.33	PRKN
protein destabilization	GO:0031648	0.00464296	2.33	PRKN
regulation of potassium ion transmembrane transport	GO:1901379	0.0047925	2.32	DPP6
positive regulation of cytokine-mediated signaling pathway	GO:0001961	0.00494202	2.31	PRKN
negative regulation of mitochondrion organization	GO:0010823	0.00494202	2.31	PRKN
negative regulation of cellular metabolic process	GO:0031324	0.00509152	2.29	PRKN
positive regulation of DNA binding	GO:0043388	0.00509152	2.29	PRKN
regulation of potassium ion transport	GO:0043266	0.00539048	2.27	DPP6
protein K63-linked ubiquitination	GO:0070534	0.00553994	2.26	PRKN
protein monoubiquitination	GO:0006513	0.00553994	2.26	PRKN
mitochondrion disassembly	GO:0061726	0.00568939	2.24	PRKN
regulation of proteasomal protein catabolic process	GO:0061136	0.00583882	2.23	PRKN
negative regulation of transport	GO:0051051	0.00598823	2.22	PRKN
regulation of release of cytochrome c from mitochondria	GO:0090199	0.00598823	2.22	PRKN
regulation of intracellular transport	GO:0032386	0.00598823	2.22	PRKN
autophagy of mitochondrion	GO:0000422	0.00598823	2.22	PRKN
regulation of cellular metabolic process	GO:0031323	0.00613763	2.21	PRKN
negative regulation of protein secretion	GO:0050709	0.00628701	2.2	PRKN
response to unfolded protein	GO:0006986	0.00643639	2.19	PRKN
protein polymerization	GO:0051258	0.00673508	2.17	PRKN
cellular macromolecule catabolic process	GO:0044265	0.00718301	2.14	PRKN
protein K48-linked ubiquitination	GO:0070936	0.00718301	2.14	PRKN
regulation of mitochondrion organization	GO:0010821	0.00718301	2.14	PRKN
regulation of reactive oxygen species metabolic process	GO:2000377	0.00733229	2.13	PRKN
protein autoubiquitination	GO:0051865	0.00733229	2.13	PRKN
regulation of ion transport	GO:0043269	0.00748155	2.13	PRKN
negative regulation of viral genome replication	GO:0045071	0.00748155	2.13	PRKN
response to organonitrogen compound	GO:0010243	0.0076308	2.12	PRKN
regulation of DNA binding	GO:0051101	0.00778004	2.11	PRKN
negative regulation of supramolecular fiber organization	GO:1902904	0.00807846	2.09	PRKN
regulation of cellular catabolic process	GO:0031329	0.00822765	2.08	PRKN
regulation of tumor necrosis factor-mediated signaling pathway	GO:0010803	0.00837683	2.08	PRKN
phospholipid transport	GO:0015914	0.00867513	2.06	ATP10B
positive regulation of protein binding	GO:0032092	0.00897338	2.05	PRKN
negative regulation of intrinsic apoptotic signaling pathway	GO:2001243	0.00927156	2.03	PRKN
positive regulation of catabolic process	GO:0009896	0.00927156	2.03	PRKN
cellular protein catabolic process	GO:0044257	0.00927156	2.03	PRKN
negative regulation of neuron apoptotic process	GO:0043524	0.00942063	2.03	PRKN
negative regulation of protein modification process	GO:0031400	0.00942063	2.03	PRKN
negative regulation of apoptotic signaling pathway	GO:2001234	0.00971873	2.01	PRKN
positive regulation of cellular protein localization	GO:1903829	0.00986776	2.01	PRKN
positive regulation of autophagy	GO:0010508	0.0100168	2	PRKN
protein ubiquitination involved in ubiquitin-dependent protein catabolic process	GO:0042787	0.0104637	1.98	PRKN
positive regulation of proteasomal ubiquitin-dependent protein catabolic process	GO:0032436	0.0104637	1.98	PRKN
negative regulation of developmental process	GO:0051093	0.0104637	1.98	PRKN
regulation of neuron death	GO:1901214	0.0107616	1.98	PRKN
lysosomal transport	GO:0007041	0.0107616	1.98	PRKN
positive regulation of proteasomal protein catabolic process	GO:1901800	0.0109105	1.98	PRKN
negative regulation of phosphorylation	GO:0042326	0.0112083	1.98	PRKN
ERAD pathway	GO:0036503	0.0115061	1.98	PRKN
negative regulation of cell death	GO:0060548	0.0121013	1.98	PRKN
positive regulation of binding	GO:0051099	0.0121013	1.98	PRKN
positive regulation of protein catabolic process	GO:0045732	0.0121013	1.98	PRKN
protein catabolic process	GO:0030163	0.0121013	1.98	PRKN
negative regulation of neuron death	GO:1901215	0.0123989	1.98	PRKN
regulation of protein targeting to mitochondrion	GO:1903214	0.0131425	1.98	PRKN
regulation of proteasomal ubiquitin-dependent protein catabolic process	GO:0032434	0.0131425	1.98	PRKN
regulation of neuron apoptotic process	GO:0043523	0.0132912	1.98	PRKN
regulation of JNK cascade	GO:0046328	0.0134399	1.98	PRKN
regulation of protein catabolic process	GO:0042176	0.0135885	1.98	PRKN
proteolysis involved in cellular protein catabolic process	GO:0051603	0.0138858	1.98	PRKN
positive regulation of protein localization to membrane	GO:1905477	0.014183	1.98	PRKN
regulation of cell death	GO:0010941	0.0143316	1.98	PRKN
positive regulation of protein metabolic process	GO:0051247	0.0143316	1.98	PRKN
regulation of insulin secretion	GO:0050796	0.0146287	1.98	PRKN
cellular response to metal ion	GO:0071248	0.0149257	1.98	PRKN
regulation of protein ubiquitination	GO:0031396	0.0150742	1.98	PRKN
regulation of cellular response to stress	GO:0080135	0.0155197	1.98	PRKN
response to endoplasmic reticulum stress	GO:0034976	0.0158165	1.98	PRKN
regulation of Wnt signaling pathway	GO:0030111	0.0162617	1.98	PRKN
macroautophagy	GO:0016236	0.0164101	1.98	PRKN
regulation of protein binding	GO:0043393	0.0165585	1.98	PRKN
regulation of organelle organization	GO:0033043	0.0168551	1.98	PRKN
positive regulation of developmental process	GO:0051094	0.0168551	1.98	PRKN
protein localization to cell periphery	GO:1990778	0.0174483	1.98	DPP6
negative regulation of macromolecule metabolic process	GO:0010605	0.0184857	1.98	PRKN
positive regulation of mitochondrion organization	GO:0010822	0.0190782	1.98	PRKN
protein localization to plasma membrane	GO:0072659	0.0193743	1.98	DPP6
mitochondrial transport	GO:0006839	0.0201145	1.98	PRKN
regulation of vesicle-mediated transport	GO:0060627	0.0205584	1.98	PRKN
modification-dependent protein catabolic process	GO:0019941	0.0210021	1.98	PRKN
negative regulation of canonical Wnt signaling pathway	GO:0090090	0.0220371	1.98	PRKN
protein stabilization	GO:0050821	0.0226281	1.98	PRKN
protein localization to membrane	GO:0072657	0.0238095	1.98	DPP6
positive regulation of I-kappaB kinase/NF-kappaB signaling	GO:0043123	0.0242523	1.98	PRKN
mitochondrion organization	GO:0007005	0.0248425	1.98	PRKN
negative regulation of Wnt signaling pathway	GO:0030178	0.0258747	1.98	PRKN
negative regulation of protein phosphorylation	GO:0001933	0.0264642	1.98	PRKN
regulation of autophagy	GO:0010506	0.0301433	1.98	PRKN
regulation of I-kappaB kinase/NF-kappaB signaling	GO:0043122	0.0302903	1.98	PRKN
regulation of canonical Wnt signaling pathway	GO:0060828	0.0316123	1.98	PRKN
central nervous system development	GO:0007417	0.0321995	1.98	PRKN
proteasomal protein catabolic process	GO:0010498	0.0351319	1.98	PRKN
protein deubiquitination	GO:0016579	0.0380584	1.98	PRKN
regulation of protein phosphorylation	GO:0001932	0.038643	1.98	PRKN
protein modification by small protein removal	GO:0070646	0.038643	1.98	PRKN
regulation of programmed cell death	GO:0043067	0.0396655	1.98	PRKN
positive regulation of macromolecule metabolic process	GO:0010604	0.0408331	1.98	PRKN
protein polyubiquitination	GO:0000209	0.041854	1.98	PRKN
proteasome-mediated ubiquitin-dependent protein catabolic process	GO:0043161	0.0430199	1.98	PRKN

## Sheet: Supplementary Table 17
Supplementary Table 17: Significant signaling pathways for the common significant genes of COVID-19 & schizophrenia
Pathways	P.value	Log10pvalue	Genes
RORA activates circadian expression	0.000849019	3.07	RORA;PPARGC1A
RORA activates gene expression	0.000849019	3.07	RORA;PPARGC1A
BMAL1-CLOCK/NPAS2 activates circadian expression	0.0016819	2.77	RORA;PPARGC1A
Sudden Infant Death Syndrome Pathways	0.00202799	2.69	CHRNA7;RORA;PPARGC1A
Circadian Clock	0.00455755	2.34	RORA;PPARGC1A
SIDS susceptibility pathways	0.00513914	2.29	RORA;PPARGC1A
Bile acid and bile salt biosynthesis	0.00956277	2.02	CYP7B1
Neuroregulin receptor degredation ErbB3 receptor	0.00956277	2.02	NRG3
Gamma-secretase ErbB4 signaling pathway	0.0111479	1.95	NRG3
Caloric restriction and aging	0.0127306	1.9	PPARGC1A
FTO Obesity Variant Mechanism	0.0127306	1.9	PPARGC1A
g-Secretase mediated ErbB4 Signaling Pathway	0.0127306	1.9	NRG3
NR1D1 (REV-ERBA) represses gene expression	0.0127306	1.9	PPARGC1A
Role of Parkin in Ubiquitin-Proteasomal Pathway	0.0127306	1.9	PARK2
Lipid metabolism regulation by PPAR-alpha	0.0138169	1.86	RORA;PPARGC1A
PPARA activates gene expression	0.014052	1.85	RORA;PPARGC1A
PPAR-gamma coactivator in obesity and thermogenesis	0.0143109	1.84	PPARGC1A
PPAR-gamma Coactivators in Obesity and Thermogenesis	0.0143109	1.84	PPARGC1A
Regulation of lipid metabolism by PPARalpha	0.0147675	1.83	RORA;PPARGC1A
Activation of PPARGC1A by phosphorylation	0.0158887	1.8	PPARGC1A
calcium permeable postsynaptic nicotinic acetylcholine	0.0174641	1.76	CHRNA7
Parkin role in the ubiquitin-proteasomal pathway	0.019037	1.72	PARK2
Adipogenesis	0.0191104	1.72	RORA;PPARGC1A
ERBB2 Activates PTK6 Signaling	0.0206075	1.69	NRG3
Acetylcholine binding and downstream events	0.0221755	1.65	CHRNA7
Activation of Nicotinic Acetylcholine Receptors	0.0221755	1.65	CHRNA7
Postsynaptic nicotinic acetylcholine receptors	0.0221755	1.65	CHRNA7
Cytochrome P450 metabolism of endogenous sterols	0.0237411	1.62	CYP7B1
ERBB2 Regulates Cell Motility	0.0237411	1.62	NRG3
GPCRs, Class C Metabotropic glutamate, pheromone	0.0237411	1.62	GRM7
Mammary gland development pathway - Embryonic development (Stage 1 of 4)	0.0237411	1.62	NRG3
Oxysterols derived from cholesterol	0.0237411	1.62	CYP7B1
Synthesis of bile acids and bile salts via 27-hydroxycholesterol	0.0237411	1.62	CYP7B1
GRB2 events in ERBB2 signaling	0.0253043	1.6	NRG3
PI3K events in ERBB2 signaling	0.0253043	1.6	NRG3
Primary bile acid biosynthesis	0.0253043	1.6	CYP7B1
SREBF and miR-33 in cholesterol and lipid homeostasis	0.0253043	1.6	PPARGC1A
Formation of Senescence-Associated Heterochromatin Foci (SAHF)	0.026865	1.57	CABIN1
Class C GPCRs (metabotropic glutamate and pheromone receptors)	0.0299793	1.52	GRM7
Farnesoid X Receptor Pathway	0.0299793	1.52	PPARGC1A
Mitochondrial Gene Expression	0.0299793	1.52	PPARGC1A
Fatty acid, triacylglycerol, and ketone body metabolism	0.0311369	1.51	RORA;PPARGC1A
Regulation of PGC-1a	0.0315328	1.5	PPARGC1A
Control of skeletal myogenesis by HDAC and calcium/calmodulin-dependent kinase (CaMK)	0.0330839	1.48	CABIN1
Mitophagy	0.0346326	1.46	PARK2
Pink/Parkin Mediated Mitophagy	0.0346326	1.46	PARK2
Transcription factor regulation in adipogenesis	0.0346326	1.46	PPARGC1A
Protein export	0.0361789	1.44	IMMP2L
Signaling events mediated by the hedgehog family	0.0361789	1.44	HHAT
Endogenous sterols	0.0377227	1.42	CYP7B1
Synthesis of bile acids and bile salts via 7alpha-hydroxycholesterol	0.0377227	1.42	CYP7B1
Differentiation of white and brown adipocyte	0.0392642	1.41	PPARGC1A
SHC1 events in ERBB2 signaling	0.0392642	1.41	NRG3
CARM1 and regulation of the estrogen receptor	0.0408033	1.39	PPARGC1A
Estrogen receptor transcription factor targets	0.0408033	1.39	PPARGC1A
Interaction between L1-type proteins and ankyrins	0.0408033	1.39	ANK3
PGC-1a regulation	0.0408033	1.39	PPARGC1A
Circadian rhythm related genes	0.0409229	1.39	RORA;PPARGC1A
Bile acid and bile salt metabolism	0.04234	1.37	CYP7B1
Synthesis of bile acids and bile salts	0.04234	1.37	CYP7B1
Lipid and lipoprotein metabolism	0.0426678	1.37	RORA;CYP7B1;PPARGC1A
Interaction between L1 and Ankyrins	0.0454063	1.34	ANK3
Skeletal myogenesis control by HDAC and calcium/calmodulin-dependent kinase (CaMK)	0.0454063	1.34	CABIN1
T cell receptor calcium pathway	0.0454063	1.34	CABIN1
Oligodendrocyte Specification and differentiation(including remyelination), leading to Myelin Components for CNS	0.0469359	1.33	SOX5
Role of MEF2D in T-cell Apoptosis	0.0469359	1.33	CABIN1
Ethanol effects on histone modifications	0.0484631	1.31	ELP3
Factors and pathways affecting insulin-like growth factor (IGF1)-Akt signaling	0.0484631	1.31	PPARGC1A
Alpha-synuclein signaling	0.0499879	1.3	PARK2
Constitutive Androstane Receptor Pathway	0.0499879	1.3	PPARGC1A
Development and heterogeneity of the ILC family	0.0499879	1.3	RORA
White fat cell differentiation	0.0499879	1.3	RORA

## Sheet: Supplementary Table 18
Supplementary Table 18: Biological process gene ontology pathways analysis for the common significant genes of COVID-19 & schizophrenia
Pathways	GO Term	P-value	Log10pvalue	Genes
regulation of cellular carbohydrate metabolic process	GO:0010675	0.000191	3.72	PRKN;RORA
regulation of neuron death	GO:1901214	0.000206	3.69	PRKN;CHRNA7;PPARGC1A
regulation of protein localization to membrane	GO:1905477	0.000466	3.33	DPP10;PRKN;ANK3
mRNA metabolic process	GO:0016071	0.000495	3.31	PCBP3;ELAVL4;PPARGC1A
divalent inorganic cation homeostasis	GO:0072507	0.000614	3.21	PRKN;ANK3
regulation of glucose metabolic process	GO:0010906	0.000727	3.14	PRKN;RORA
positive regulation of mitochondrion organization	GO:0010822	0.00110886	2.96	PRKN;HHAT;PPARGC1A
regulation of potassium ion transport	GO:0043266	0.00151026	2.82	DPP10;ANK3
mitochondrion organization	GO:0007005	0.0023739	2.62	PRKN;IMMP2L;PPARGC1A
regulation of mitochondrion organization	GO:0010821	0.00267193	2.57	PRKN;PPARGC1A
RNA metabolic process	GO:0016070	0.00346841	2.46	PCBP3;CELF2;ELAVL4
RNA processing	GO:0006396	0.00357137	2.45	CELF2;ELAVL4;PPARGC1A
negative regulation of neuron apoptotic process	GO:0043524	0.00455755	2.34	PRKN;PPARGC1A
visual perception	GO:0007601	0.0069041	2.16	IMPG1;EYS
transcription from RNA polymerase II promoter	GO:0006366	0.00717324	2.14	RORA;ELP3;PPARGC1A;SOX5
negative regulation of cell death	GO:0060548	0.00742681	2.13	PRKN;PPARGC1A
modulation of chemical synaptic transmission	GO:0050804	0.00760492	2.12	GRM7;CHRNA7
negative regulation of neuron death	GO:1901215	0.00778496	2.11	PRKN;PPARGC1A
regulation of protein targeting to mitochondrion	GO:1903214	0.00871384	2.06	PRKN;HHAT
regulation of neuron apoptotic process	GO:0043523	0.00890532	2.05	PRKN;PPARGC1A
positive regulation of action potential	GO:0045760	0.00956277	2.02	ANK3
regulation of mesenchymal stem cell differentiation	GO:2000739	0.00956277	2.02	SOX5
G-protein coupled glutamate receptor signaling pathway	GO:0007196	0.00956277	2.02	GRM7
neuron intrinsic apoptotic signaling pathway	GO:1903376	0.00956277	2.02	PRKN
mitophagy in response to mitochondrial depolarization	GO:0098779	0.00956277	2.02	PRKN
B cell chemotaxis	GO:0035754	0.00956277	2.02	CYP7B1
regulation of glucokinase activity	GO:0033131	0.00956277	2.02	PRKN
regulation of cellular response to oxidative stress	GO:1900407	0.00956277	2.02	PRKN
regulation of intrinsic apoptotic signaling pathway by p53 class mediator	GO:1902253	0.00956277	2.02	PRKN
positive regulation of ATP biosynthetic process	GO:2001171	0.00956277	2.02	PPARGC1A
regulation of dopamine metabolic process	GO:0042053	0.00956277	2.02	PRKN
response to manganese ion	GO:0010042	0.00956277	2.02	PRKN
positive regulation of sodium ion transmembrane transport	GO:1902307	0.00956277	2.02	ANK3
regulation of protein targeting	GO:1903533	0.00956277	2.02	PRKN
negative regulation of amino acid transport	GO:0051956	0.00956277	2.02	GRM7
cellular response to magnesium ion	GO:0071286	0.00956277	2.02	ANK3
negative regulation of delayed rectifier potassium channel activity	GO:1902260	0.00956277	2.02	ANK3
positive regulation of macromolecule metabolic process	GO:0010604	0.00959481	2.02	PRKN;CHRNA7;ANK3
regulation of cell death	GO:0010941	0.010298	1.99	PRKN;CHRNA7
positive regulation of protein metabolic process	GO:0051247	0.010298	1.99	PRKN;CHRNA7
cellular response to metal ion	GO:0071248	0.0111345	1.95	PRKN;ANK3
positive regulation of membrane depolarization	GO:1904181	0.0111479	1.95	ANK3
brown fat cell differentiation	GO:0050873	0.0111479	1.95	PPARGC1A
positive regulation of tumor necrosis factor-mediated signaling pathway	GO:1903265	0.0111479	1.95	PRKN
regulation of mitochondrial fusion	GO:0010635	0.0111479	1.95	PRKN
regulation of transcription involved in cell fate commitment	GO:0060850	0.0111479	1.95	RORA
nucleic acid transport	GO:0050657	0.0111479	1.95	RBFOX1
positive regulation of autophagy of mitochondrion	GO:1903599	0.0111479	1.95	PRKN
regulation of establishment of protein localization to mitochondrion	GO:1903747	0.0127306	1.9	PRKN
regulation of lipid transport	GO:0032368	0.0127306	1.9	PRKN
negative regulation of voltage-gated potassium channel activity	GO:1903817	0.0127306	1.9	ANK3
regulation of amyloid precursor protein catabolic process	GO:1902991	0.0127306	1.9	CHRNA7
positive regulation of membrane potential	GO:0045838	0.0127306	1.9	ANK3
response to magnesium ion	GO:0032026	0.0127306	1.9	ANK3
negative regulation of leukocyte mediated cytotoxicity	GO:0001911	0.0127306	1.9	MICA
T-helper 17 cell differentiation	GO:0072539	0.0127306	1.9	RORA
negative regulation of exocytosis	GO:0045920	0.0127306	1.9	PRKN
response to ammonium ion	GO:0060359	0.0127306	1.9	CHRNA7
protein K6-linked ubiquitination	GO:0085020	0.0127306	1.9	PRKN
regulation of response to oxidative stress	GO:1902882	0.0127306	1.9	PRKN
regulation of ATP biosynthetic process	GO:2001169	0.0127306	1.9	PPARGC1A
regulation of amyloid fibril formation	GO:1905906	0.0127306	1.9	CHRNA7
positive regulation of developmental process	GO:0051094	0.014052	1.85	PRKN;SOX5
response to dopamine	GO:1903350	0.0143109	1.84	PRKN
mitochondrial protein processing	GO:0034982	0.0143109	1.84	IMMP2L
regulation of homotypic cell-cell adhesion	GO:0034110	0.0143109	1.84	ANK3
regulation of natural killer cell activation	GO:0032814	0.0143109	1.84	MICA
negative regulation of amyloid-beta formation	GO:1902430	0.0143109	1.84	CHRNA7
neuron projection organization	GO:0106027	0.0143109	1.84	CHRNA7
regulation of oxidative stress-induced cell death	GO:1903201	0.0143109	1.84	PRKN
cellular response to dopamine	GO:1903351	0.0143109	1.84	PRKN
cytoskeletal anchoring at plasma membrane	GO:0007016	0.0143109	1.84	ANK3
positive regulation of long-term synaptic potentiation	GO:1900273	0.0143109	1.84	CHRNA7
negative regulation of natural killer cell mediated cytotoxicity	GO:0045953	0.0143109	1.84	MICA
protein localization to cell periphery	GO:1990778	0.0150094	1.82	DPP10;ANK3
negative regulation of oxidative stress-induced neuron death	GO:1903204	0.0158887	1.8	PRKN
positive regulation of cytoplasmic transport	GO:1903651	0.0158887	1.8	PRKN
negative regulation by host of viral process	GO:0044793	0.0158887	1.8	PRKN
positive regulation of amyloid-beta formation	GO:1902004	0.0158887	1.8	CHRNA7
detection of light stimulus involved in sensory perception	GO:0050962	0.0158887	1.8	EYS
detection of light stimulus involved in visual perception	GO:0050908	0.0158887	1.8	EYS
positive regulation of circadian rhythm	GO:0042753	0.0158887	1.8	RORA
positive regulation of chondrocyte differentiation	GO:0032332	0.0174641	1.76	SOX5
negative regulation of amyloid precursor protein catabolic process	GO:1902992	0.0174641	1.76	CHRNA7
T-helper cell differentiation	GO:0042093	0.0174641	1.76	RORA
modulation by host of viral genome replication	GO:0044827	0.0174641	1.76	PRKN
cellular response to sterol	GO:0036315	0.0174641	1.76	RORA
positive regulation of fatty acid oxidation	GO:0046321	0.0174641	1.76	PPARGC1A
response to sterol	GO:0036314	0.0174641	1.76	RORA
positive regulation of sodium ion transmembrane transporter activity	GO:2000651	0.0174641	1.76	ANK3
positive regulation of glucose metabolic process	GO:0010907	0.0174641	1.76	PPARGC1A
protein localization to plasma membrane	GO:0072659	0.0183091	1.74	DPP10;ANK3
positive regulation of amyloid precursor protein catabolic process	GO:1902993	0.019037	1.72	CHRNA7
positive regulation of stem cell differentiation	GO:2000738	0.019037	1.72	SOX5
negative regulation of oxidoreductase activity	GO:0051354	0.019037	1.72	PRKN
regulation of cell communication by electrical coupling	GO:0010649	0.019037	1.72	ANK3
regulation of cholesterol homeostasis	GO:2000188	0.019037	1.72	RORA
modulation by virus of host process	GO:0019054	0.0206075	1.69	PRKN
positive regulation of sodium ion transport	GO:0010765	0.0206075	1.69	ANK3
DNA replication-independent nucleosome organization	GO:0034724	0.0206075	1.69	CABIN1
regulation of synaptic vesicle transport	GO:1902803	0.0206075	1.69	PRKN
regulation of fatty acid oxidation	GO:0046320	0.0206075	1.69	PPARGC1A
negative regulation of intrinsic apoptotic signaling pathway by p53 class mediator	GO:1902254	0.0221755	1.65	PRKN
regulation of protein modification by small protein conjugation or removal	GO:1903320	0.0221755	1.65	PRKN
negative regulation of endoplasmic reticulum stress-induced intrinsic apoptotic signaling pathway	GO:1902236	0.0221755	1.65	PRKN
positive regulation of mitochondrial fission	GO:0090141	0.0221755	1.65	PRKN
positive regulation of peptidyl-lysine acetylation	GO:2000758	0.0237411	1.62	PPARGC1A
regulation of delayed rectifier potassium channel activity	GO:1902259	0.0237411	1.62	ANK3
catecholamine metabolic process	GO:0006584	0.0237411	1.62	PRKN
negative regulation of signal transduction by p53 class mediator	GO:1901797	0.0237411	1.62	PRKN
negative regulation of release of cytochrome c from mitochondria	GO:0090201	0.0237411	1.62	PRKN
G-protein coupled glutamate receptor signaling pathway	GO:0007216	0.0237411	1.62	GRM7
regulation of cartilage development	GO:0061035	0.0237411	1.62	SOX5
negative regulation of insulin secretion	GO:0046676	0.0237411	1.62	PRKN
positive regulation of intracellular protein transport	GO:0090316	0.0245196	1.62	HHAT;ANK3
protein stabilization	GO:0050821	0.0245196	1.62	PRKN;PPARGC1A
regulation of energy homeostasis	GO:2000505	0.0253043	1.62	PPARGC1A
regulation of steroid metabolic process	GO:0019218	0.0253043	1.62	RORA
regulation of dopamine secretion	GO:0014059	0.0253043	1.62	PRKN
negative regulation of peptide hormone secretion	GO:0090278	0.0253043	1.62	PRKN
detection of visible light	GO:0009584	0.0253043	1.62	EYS
regulation of exosomal secretion	GO:1903541	0.0253043	1.62	PRKN
regulation of protein localization to membrane	GO:1905475	0.026865	1.62	PRKN
positive regulation of cartilage development	GO:0061036	0.026865	1.62	SOX5
positive regulation of cation transmembrane transport	GO:1904064	0.026865	1.62	ANK3
negative regulation of reactive oxygen species metabolic process	GO:2000378	0.026865	1.62	PRKN
positive regulation of nitrogen compound metabolic process	GO:0051173	0.026865	1.62	CHRNA7
positive regulation of fatty acid metabolic process	GO:0045923	0.026865	1.62	PPARGC1A
protein localization to membrane	GO:0072657	0.0269639	1.62	DPP10;ANK3
transcription initiation from RNA polymerase II promoter	GO:0006367	0.0269639	1.62	RORA;PPARGC1A
negative regulation of oxidative stress-induced intrinsic apoptotic signaling pathway	GO:1902176	0.0284234	1.62	PRKN
regulation of amyloid-beta formation	GO:1902003	0.0284234	1.62	CHRNA7
negative regulation of lymphocyte activation	GO:0051250	0.0299793	1.62	MICA
regulation of gluconeogenesis	GO:0006111	0.0299793	1.62	PPARGC1A
positive regulation of excitatory postsynaptic potential	GO:2000463	0.0299793	1.62	CHRNA7
regulation of mitochondrial fission	GO:0090140	0.0299793	1.62	PRKN
regulation of long-term synaptic potentiation	GO:1900271	0.0299793	1.62	CHRNA7
acetylcholine receptor signaling pathway	GO:0095500	0.0299793	1.62	CHRNA7
regulation of endoplasmic reticulum stress-induced intrinsic apoptotic signaling pathway	GO:1902235	0.0315328	1.62	PRKN
negative regulation of actin filament bundle assembly	GO:0032232	0.0315328	1.62	PRKN
neuromuscular junction development	GO:0007528	0.0315328	1.62	ANK3
regulation of transport	GO:0051049	0.0315328	1.62	PRKN
dopamine metabolic process	GO:0042417	0.0315328	1.62	PRKN
positive regulation of histone acetylation	GO:0035066	0.0330839	1.62	PPARGC1A
response to nicotine	GO:0035094	0.0330839	1.62	CHRNA7
mitochondrial fission	GO:0000266	0.0330839	1.62	PRKN
positive regulation of gene expression	GO:0010628	0.033475	1.62	PRKN;RORA;ANK3;PPARGC1A
negative regulation of response to endoplasmic reticulum stress	GO:1903573	0.0346326	1.62	PRKN
regulation of natural killer cell mediated cytotoxicity	GO:0042269	0.0346326	1.62	MICA
acylglycerol homeostasis	GO:0055090	0.0346326	1.62	RORA
regulation of catecholamine secretion	GO:0050433	0.0346326	1.62	PRKN
positive regulation of protein targeting to membrane	GO:0090314	0.0346326	1.62	ANK3
positive regulation of proteolysis involved in cellular protein catabolic process	GO:1903052	0.0346326	1.62	PRKN
cellular response to unfolded protein	GO:0034620	0.0346326	1.62	PRKN
DNA-templated transcription, initiation	GO:0006352	0.0355491	1.62	RORA;PPARGC1A
nervous system development	GO:0007399	0.035627	1.62	PRKN;RBFOX1;ELP3
positive regulation of ATP metabolic process	GO:1903580	0.0361789	1.62	PPARGC1A
response to alkaloid	GO:0043279	0.0361789	1.62	CHRNA7
cellular response to catecholamine stimulus	GO:0071870	0.0361789	1.62	PRKN
cellular response to ammonium ion	GO:0071242	0.0361789	1.62	PRKN
positive regulation of ion transmembrane transporter activity	GO:0032414	0.0361789	1.62	ANK3
neuronal action potential	GO:0019228	0.0361789	1.62	ANK3
membrane assembly	GO:0071709	0.0361789	1.62	ANK3
regulation of chondrocyte differentiation	GO:0032330	0.0361789	1.62	SOX5
dendritic spine organization	GO:0097061	0.0377227	1.62	CHRNA7
negative regulation of cytoskeleton organization	GO:0051494	0.0377227	1.62	PRKN
mRNA splice site selection	GO:0006376	0.0377227	1.62	CELF2
positive regulation of vascular endothelial growth factor production	GO:0010575	0.0377227	1.62	RORA
Golgi to plasma membrane protein transport	GO:0043001	0.0377227	1.62	ANK3
positive regulation of purine nucleotide biosynthetic process	GO:1900373	0.0377227	1.62	PPARGC1A
transition metal ion homeostasis	GO:0055076	0.0377227	1.62	PRKN
negative regulation of oxidative stress-induced cell death	GO:1903202	0.0377227	1.62	PRKN
regulation of actin filament bundle assembly	GO:0032231	0.0377227	1.62	PRKN
signal peptide processing	GO:0006465	0.0392642	1.62	IMMP2L
modulation of excitatory postsynaptic potential	GO:0098815	0.0392642	1.62	CHRNA7
response to amyloid-beta	GO:1904645	0.0392642	1.62	CHRNA7
bile acid biosynthetic process	GO:0006699	0.0408033	1.62	CYP7B1
regulation of rhodopsin mediated signaling pathway	GO:0022400	0.0408033	1.62	CAMKMT
regulation of histone acetylation	GO:0035065	0.0408033	1.62	PPARGC1A
regulation of supramolecular fiber organization	GO:1902903	0.0408033	1.62	CHRNA7
positive regulation of multicellular organismal process	GO:0051240	0.0412915	1.62	PPARGC1A;SOX5
regulation of I-kappaB kinase/NF-kappaB signaling	GO:0043122	0.0420326	1.62	PRKN;RORA
regulation of protein targeting to membrane	GO:0090313	0.04234	1.62	ANK3
regulation of vascular endothelial growth factor production	GO:0010574	0.04234	1.62	RORA
regulation of autophagy of mitochondrion	GO:1903146	0.04234	1.62	PRKN
cellular response to topologically incorrect protein	GO:0035967	0.04234	1.62	PRKN
positive regulation of cell communication	GO:0010647	0.0438744	1.62	ANK3
negative regulation of JNK cascade	GO:0046329	0.0438744	1.62	PRKN
synaptic transmission, cholinergic	GO:0007271	0.0438744	1.62	CHRNA7
organelle fission	GO:0048285	0.0438744	1.62	PRKN
triglyceride homeostasis	GO:0070328	0.0438744	1.62	RORA
protein K11-linked ubiquitination	GO:0070979	0.0438744	1.62	PRKN
protein alkylation	GO:0008213	0.0454063	1.62	CAMKMT
positive regulation of histone modification	GO:0031058	0.0454063	1.62	PPARGC1A
positive regulation of cation channel activity	GO:2001259	0.0469359	1.62	ANK3
negative regulation of secretion by cell	GO:1903531	0.0469359	1.62	GRM7
negative regulation of stress-activated MAPK cascade	GO:0032873	0.0469359	1.62	PRKN
bile acid metabolic process	GO:0008206	0.0469359	1.62	CYP7B1
regulation of cation transmembrane transport	GO:1904062	0.0469359	1.62	DPP10
central nervous system development	GO:0007417	0.0469714	1.62	PRKN;ELP3
zinc ion homeostasis	GO:0055069	0.0484631	1.62	PRKN
negative regulation of tumor necrosis factor superfamily cytokine production	GO:1903556	0.0484631	1.62	CHRNA7
protein destabilization	GO:0031648	0.0484631	1.62	PRKN
dendrite morphogenesis	GO:0048813	0.0499879	1.62	CHRNA7
regulation of potassium ion transmembrane transport	GO:1901379	0.0499879	1.62	DPP10
negative regulation of fat cell differentiation	GO:0045599	0.0499879	1.62	RORA
